# Supplementary material for: Single-nucleus multi-omics of human stem cell-derived islets identifies deficiencies in lineage specification
Source: Nat Cell Biol. 2023 May 15;25(6):904–16. doi: 10.1038/s41556-023-01150-8 (PMC10264244; doi:10.1038/s41556-023-01150-8)
Supplement: Source Data Fig. 1 — Statistical source data. [file 41556_2023_1150_MOESM5_ESM.xlsx]

## Sheet: Sheet1
Panel
c		EC1	Beta	Alpha	Delta	EC2	Mesenchyme	Proliferating Alpha	Exocrine
	CHGA	100.582	71.8489	102.59	68.6517	81.5258	20.9083	74.3135	22.4602
	PDX1	0.235184	0.563757	0.0727133	0.297127	0.469218	0.104803	0.140541	0.0795455
	NEUROD1	1.60717	1.27551	1.25442	1.37433	1.46755	0.554585	1.19459	0.636364
	NKX2-2	0.622414	0.561339	0.341737	0.452424	0.725458	0.10917	0.394595	0.1875
	NKX6-1	0.879764	0.787987	0.150961	0.20018	1.19135	0.144105	0.308108	0.284091
	TPH1	7.68805	1.41474	0.667025	0.745961	6.03993	1.07424	1.08108	0.971591
	DDC	1.94408	0.752354	0.697617	0.481149	1.64226	0.414847	0.832432	0.369318
	SLC18A1	1.80292	0.159837	0.120062	0.139138	1.51248	0.144105	0.351351	0.164773
	INS	54.8618	316.572	144.255	235.93	109.649	50.9651	95.4054	43.733
	ERO1B	2.20166	29.4418	8.95895	12.3294	14.4359	2.58515	5.61622	1.91477
	DLK1	0.437471	1.38674	0.398924	0.798025	0.956739	0.737991	0.313514	1.17614
	GCG	14.1635	12.0374	256.333	15.9919	14.208	22.8559	128.141	24.5966
	LOXL4	0.0128325	0.0274879	0.0760953	0.045781	0.0166389	0.0262009	0.0594595	0.00568182
	IRX2	0.213952	0.411301	0.861184	0.728905	0.257904	0.266376	0.664865	0.994318
	SST	5.11938	4.17205	37.8558	485.832	4.92679	12.559	40.6216	9.47159
	HHEX	0.0156323	0.0136167	0.0507302	0.610413	0.0166389	0.00873362	0.0432432	0.0170455
	LEPR	0.075+C3959496	0.0886994	0.389393	0.810593	0.0998336	0.358079	0.551351	0.539773
	PURPL	0.861176	0.856579	0.678555	0.713645	4.83195	0.379913	0.481081	0.5625
	PTCHD4	0.0757505	0.158946	0.166026	1.0386	5.07155	0.480349	0.118919	0.505682
	EDA2R	0.0223985	0.0174345	0.0139892	0.00897666	0.455907	0.0262009	0.0324324	0.0568182
	VIM	0.206797	0.132858	1.43982	0.535009	0.164725	7.65502	1.08649	0.613636
	SPARC	0.00427749	0.00330873	0.00784012	0.005386	0.00998336	1.89956	0.0108108	1.68182
	COL3A1	0.0065329	0.00878086	0.0106072	0.00718133	0.00831947	10.9869	0	7.39205
	MKI67	0.0039664	0.00445406	0.00522675	0.000897666	0	1.23144	2.64865	0.465909
	PCNA	0.0476746	0.0515398	0.0522675	0.0745063	0.0798669	0.393013	0.772973	0.335227
	MCM2	0.00754394	0.00738101	0.012452	0.010772	0.00499168	0.144105	0.210811	0.0511364
	KRT19	0.185021	0.118987	0.245042	0.617594	0.131448	0.117904	0.335135	11.4318
	KRT7	0.0114326	0.0171799	0.0330515	0.029623	0.0216306	0.00436681	0.0108108	0.125
	SPP1	0.00528854	0.00381776	0.00461184	0.00628366	0.00831947	0.28821	0.0162162	0.732955
f	EC	EC	Beta	Alpha	Delta		Beta	EC	Beta	Alpha	Delta		Alpha	EC	Beta	Alpha	Delta		Delta	EC	Beta	Alpha	Delta
	LMX1B	0.788692	0.75719	0.619831	0.509874		RFX1	0.155623	0.208068	0.172636	0.171454		FOS	0.930938	1.11288	2.2784	1.77917		FOXA1	0.254861	0.1704	0.399539	0.368043
	LMX1A	4.80876	2.05612	0.412606	0.608618		MAFG	0.211386	0.351998	0.2804	0.247756		BACH2	0.18051	0.778061	1.3093	1.3851		FOXA2	0.544175	0.488674	0.477018	0.91921
	MNX1	1.35394	0.901629	0.304227	0.536804		EBF1	0.77306	0.958005	0.128517	0.106822		FOSL2	0.0277648	0.018198	0.135127	0.05386		FOXP1	4.03134	3.95355	5.98786	6.00808
	GATA6	0.829367	0.163782	0.153574	0.192101		LHX1	0.441826	0.499746	0.385857	0.342011		JUNB	0.544875	0.420336	1.01307	0.828546		SOX13	0.1676	0.116569	0.104535	0.174147
	NKX6-1	0.879764	0.787987	0.150961	0.20018		PDX1	0.235184	0.563757	0.0727133	0.297127		JUN	0.517654	0.51069	1.63075	1.29533		MEF2A	1.96982	2.38101	3.51238	3.41382
	PAX4	0.411106	0.520616	0.102537	0.448833		PAX6	0.636258	1.86027	1.74374	0.738779		ATF3	0.0431638	0.0478493	0.365411	0.251346		FOXN3	3.92736	2.96106	3.16141	3.89138
	HNF4G	2.97799	2.05205	1.13805	0.860862		NKX6-1	0.879764	0.787987	0.150961	0.20018		CREM	0.407217	0.451642	0.959877	0.682226		IRF2	0.340022	0.342199	0.400615	0.424596
	HNF4A	1.24607	1.12955	1.006	1.16607		ISX	0.0429305	0.215067	0.0759416	0.126571		EGR1	0.541919	0.635276	1.21691	1.08169		EGR1	0.541919	0.635276	1.21691	1.08169
	HNF1B	0.24405	0.16111	0.122829	0.105925		PLAGL2	0.170244	0.266862	0.212606	0.222621		REL	0.290636	0.359888	0.495926	0.405745		VEZF1	0.389719	0.39552	0.429516	0.472172
	GLIS3	12.2962	7.54938	2.65842	2.28995		PAX4	0.411106	0.520616	0.102537	0.448833		MEF2C	0.301135	0.100534	0.626595	0.136445		MEF2D	0.155234	0.176635	0.216756	0.243267
		EC	Beta	Alpha	Delta			EC	Beta	Alpha	Delta			EC	Beta	Alpha	Delta			EC	Beta	Alpha	Delta
	MA0703.2	3.96983	0.889149	-0.186306	-0.137883		MA0509.2	0.729029	7.44668	0.996725	-0.0948579		MA0476.1	8796.47	56.0219	19782170000	3.57315		MA0148.4	0.812017	0.321353	1.81522	2.34145
	MA0702.2	3.77093	0.919811	-0.280035	-0.0773067		MA0659.2	0.244283	3.02748	0.824898	0.425709		MA1101.2	6877.98	28.6595	572791000	3.63091		MA0047.3	0.788648	0.429838	2.09447	2.5077
	MA0707.1	2.54398	1.07779	-0.211843	0.00803211		MA0154.4	0.656335	1.04284	-0.0051761	0.0293449		MA0478.1	11489	48.4775	228253700	3.71293		MA0481.3	0.736661	0.41828	1.56521	1.99252
	MA1104.2	1.9946	0.35277	0.910399	0.0543642		MA1518.1	0.658677	1.89841	0.169999	0.703204		MA0490.2	15471.1	92.5424	154722400	2.72095		MA1120.1	0.64487	0.77588	0.609129	1.38209
	MA0674.1	1.88301	1.50459	-0.237495	0.000485149		MA0132.2	1.29971	1.68212	-0.10168	0.308262		MA0488.1	0.915842	1.01593	61.1667	1.02777		MA0052.4	0.653292	0.156721	0.860625	0.970723
	MA0068.2	1.59958	1.16859	-0.15914	0.182251		MA0069.1	0.217532	1.68834	1.08824	0.256524		MA0605.2	1.01742	0.583768	57.7311	1.26833		MA1489.1	0.643915	0.352209	0.873829	1.06465
	MA0484.2	1.78519	1.29489	0.0680891	0.447423		MA0674.1	1.88301	1.50459	-0.237495	0.000485149		MA0609.2	0.957547	0.413265	3.50589	0.742457		MA0051.1	0.683266	0.386761	0.696058	0.80571
	MA0114.4	1.76371	1.31729	0.0777097	0.461722		MA0654.1	1.47021	1.31969	-0.18971	0.225432		MA0162.4	0.226096	0.159428	0.434846	0.35053		MA0162.4	0.226096	0.159428	0.434846	0.35053
	MA0153.2	2.17744	2.12669	0.360215	0.275109		MA1548.1	0.393493	0.660276	0.240272	0.253736		MA0101.1	0.536239	0.819961	0.996724	0.417957		MA1578.1	0.585291	0.401064	0.467923	0.583491
	MA0737.1	0.807247	0.649577	0.238099	0.331482		MA0068.2	1.59958	1.16859	-0.15914	0.182251		MA0497.1	0.597088	0.269215	0.892861	0.784552		MA0773.1	0.875451	0.244998	0.75654	0.749645
