# Supplementary material for: Single-nucleus multi-omics of human stem cell-derived islets identifies deficiencies in lineage specification
Source: Nat Cell Biol. 2023 May 15;25(6):904–16. doi: 10.1038/s41556-023-01150-8 (PMC10264244; doi:10.1038/s41556-023-01150-8)
Supplement: Source Data Fig. 2 — Statistical source data. [file 41556_2023_1150_MOESM6_ESM.xlsx]

## Sheet: Figure 2
Panel
g	qPCR	Control				CTCF OE					ttest p value
	INS	0.89	1.13	0.852	1.127	0.578	0.456	0.301	0.434		0.00101579
	IAPP	1.066	1.017	1.002	0.915	0.123	0.111	0.089	0.105		1.46483e-07
	ISL1	1.023	1.085	0.951	0.94	0.614	0.578	0.531	0.546		2.98945e-05
	SLC18A1	1.00392	0.931472	1.03546	1.02914	1.91695	2.47081	2.15005	2.57337		0.00015551
	FEV	0.958	1.108	0.931	1.003	1.662	1.467	1.273	1.467		0.00185939
	DDC	0.947	1.071	0.978	1.005	1.646	1.593	1.401	1.492		0.000118342
	TPH1	1.084	0.946	0.981	0.989	1.441	1.393	1.142	1.291		0.00469453
	LMX1A	0.98671	0.980793	1.03193	1.00057	1.26523	1.20876	1.18858	1.34342		0.000461392
h	ICC counting	Control						CTCF OE								ttest p value
	INS+	24.1379	32.1429	32.5	28.1553	34.3284	39.6825	11.8644	3.33333	12.766	8.33333	16.4557	8.95522	5.26316		5.30813e-06
	SLC18A1+	3.44828	21.4286	30	10.6796	11.9403	22.2222	42.3729	51.6667	40.4255	38.8889	49.3671	26.8657	44.7368		0.000310193
