# Supplementary material for: Single-nucleus multi-omics of human stem cell-derived islets identifies deficiencies in lineage specification
Source: Nat Cell Biol. 2023 May 15;25(6):904–16. doi: 10.1038/s41556-023-01150-8 (PMC10264244; doi:10.1038/s41556-023-01150-8)
Supplement: Source Data Fig. 3 — Statistical source data. [file 41556_2023_1150_MOESM7_ESM.xlsx]

## Sheet: Sheet1
Panel
c		Beta	Alpha	Delta	PP	Ductal	Acinar	Endothelial	Stellate	Immune
	INS	2131.92	193.414	245.744	219.248	183.614	213.548	392.81	231.645	482.954
	ERO1B	23.1703	11.9368	8.20166	7.02397	2.19804	3.07742	4.18644	2.69816	5.47331
	DLK1	1.5049	0.0914534	0.188589	0.160103	0.128422	0.13806	0.194145	0.13796	0.327402
	GCG	33.1608	358.772	26.0626	27.0069	26.7013	29.1889	42.7565	29.8913	44.2989
	LOXL4	0.118437	2.13008	0.176704	0.107021	0.241974	0.134795	0.154083	0.142977	0.174377
	IRX2	0.116012	1.17516	0.114897	0.138699	0.108145	0.099347	0.0970724	0.19816	0.13879
	SST	30.1367	38.2086	1852.89	57.0377	46.2139	48.3745	56.2773	51.0702	91.306
	HHEX	0.0242469	0.0204273	0.666403	0.0385274	0.385265	0.14319	0.215717	0.0510033	0.0925267
	LEPR	0.212814	0.276356	10.1672	0.464897	0.675566	0.446362	0.625578	0.469064	0.587189
	PPY	2.06528	2.04226	2.51228	171.527	2.67388	2.6194	2.52697	3.31605	3.81139
	SERTM1	0.0087662	0.0826485	0.0122821	0.760274	0.0182494	0.0186567	0.0154083	0.0125418	0.00355872
	ETV1	1.56962	0.812515	4.0107	7.93579	0.3268	0.234142	0.451464	0.785953	0.672598
	KRT19	0.17579	0.204625	0.291601	0.244863	10.1217	2.09142	0.312789	0.386288	0.448399
	SPP1	5.37378	1.65109	2.10737	2.12329	45.2105	4.58909	2.63482	2.30017	6.33096
	NECTIN4	0.00512916	0.00434374	0.00990491	0.00171233	0.317675	0.229478	0.0107858	0.0200669	0.0213523
	PRSS1	1.3665	1.058	1.60975	2.31079	1.66915	42.6451	2.91371	1.83946	2.42349
	PNLIP	0.123659	0.0854661	0.13748	0.128425	0.1122	6.14133	0.215717	0.149666	0.27758
	CELA3A	0.365476	0.211787	0.40729	0.370719	0.339642	10.7491	0.782743	0.433947	0.75089
	PECAM1	0.0640679	0.0204273	0.0384311	0.0205479	0.0304157	0.0237873	8.29892	0.152174	1.08185
	KDR	0.0263919	0.0143226	0.0328843	0.0179795	0.0182494	0.0205224	7.78582	0.0443144	0.0427046
	CLDN5	0.00578196	0.00410895	0.0229794	0.00428082	0.00304157	0.0051306	0.583975	0.0108696	0.00711744
	MYL9	0.0413131	0.0370979	0.0586371	0.0376712	0.33491	0.111474	0.197226	2.13127	0.0747331
	PDGFRB	0.0359041	0.0295844	0.0400158	0.0325343	0.0277121	0.0382463	0.758089	9.79264	0.0533808
	GEM	0.30691	0.312397	0.252377	0.203767	0.126056	0.0886194	0.187981	1.85953	0.149466
	CD74	0.0737667	0.119981	0.129556	0.151541	2.01386	0.742071	0.269646	0.140468	11.2847
	LYZ	0.0663061	0.0648039	0.0835975	0.107877	0.454545	2.06623	0.0832049	0.114548	7.23487
	ITGAM	0.0166931	0.000939188	0.00118859	0.00171233	0.049003	0.00979478	0.00308166	0.0041806	0.0498221
f
	PP	Beta	Alpha	Delta	PP		Beta	Beta	Alpha	Delta	PP		Alpha	Beta	Alpha	Delta	PP		Delta	Beta	Alpha	Delta	PP
	ELF2	1.59368	1.94881	1.55349	2.66524		BACH2	0.813578	1.28035	0.180666	0.182363		CREM	0.56197	1.00575	1.34311	0.702911		ATF4	0.514968	0.312397	0.676704	0.336473
	EBF1	0.0274177	0.0177272	0.0130745	0.85702		NFE2L1	1.01259	0.461024	0.739303	0.376712		ATF7	0.567658	0.78563	0.662441	0.849315		SOX9	0.106314	0.0381545	0.145404	0.0402397
	GATA6	0.0470018	0.621273	0.143027	0.542808		GLIS2	0.198172	0.135126	0.126783	0.132705		FEV	0.0337592	0.225757	0.0911252	0.128425		HNF1A	0.0756318	0.128199	0.118067	0.0976027
	EGR3	0.0226616	0.136652	0.191363	0.259418		TFEB	0.268582	0.120451	0.114105	0.194349		SRF	0.0551152	0.123738	0.109746	0.0890411		INSM1	0.48382	0.176098	0.389857	0.113014
	RELB	0.0906463	0.107654	0.0689382	0.137843		MLXIPL	1.07349	0.761799	0.524168	0.603596		ATF3	0.103423	0.38718	0.268621	0.260274		RORB	0.324256	0.0879314	0.526545	0.254281
	MEF2A	1.95673	3.32801	2.15174	3.10873		MAFA	0.825888	0.0699695	0.153328	0.159247		VDR	0.0550219	0.165649	0.0839937	0.0796233		ZNF24	0.525692	0.505518	0.685816	0.357877
	MEIS1	2.13028	1.5803	3.34984	9.16096		MLX	0.143803	0.0992017	0.144612	0.0933219		PBX3	1.83419	4.72341	3.67393	6.59161		NFYB	0.157232	0.115403	0.177892	0.121575
	RREB1	0.762846	1.22857	0.90729	1.30565		GLIS3	7.84044	1.71531	2.10737	5.46832		IRF6	0.149025	0.317328	0.293978	0.143836		PDX1	0.497529	0.0375675	0.34271	0.0950343
	PBX1	1.11657	2.43156	2.22702	3.15411		NKX6-1	0.902826	0.190185	0.25832	0.218322		MAF	0.13569	0.194881	0.0538827	0.169521		EGR3	0.0226616	0.136652	0.191363	0.259418
	CUX1	1.89854	1.61892	3.12084	4.00942		NR1D1	0.149119	0.0581122	0.0935024	0.0428082		CREB1	0.594237	1.01139	0.76149	1.06507		SMAD3	0.0906463	0.10155	0.23851	0.153253
		Beta	Alpha	Delta	PP			Beta	Alpha	Delta	PP			Beta	Alpha	Delta	PP			Beta	Alpha	Delta	PP
	MA1483.1	-0.150346	0.268145	0.195987	0.488827		MA1101.2	8993424	31.162	602.772	8475.85		MA0609.2	0.469147	0.879002	0.195956	0.406938		MA0833.2	0.607789	-0.144285	0.438279	0.0705677
	MA0154.4	0.317231	-0.258395	0.139707	0.14527		MA0089.2	29846.9	17.4575	138.406	615.726		MA0834.1	0.782547	0.953885	0.215925	0.893035		MA0077.1	0.248851	-0.140934	0.342413	0.155814
	MA1104.2	-0.428957	1.22713	-0.327332	0.41401		MA0736.1	1.11503	-0.166119	0.0507133	0.157355		MA0156.2	0.0819927	0.351054	0.261475	0.351019		MA0046.2	-0.269507	0.468699	0.187669	0.163586
	MA0732.1	0.559979	-0.217912	0.229381	0.415526		MA0692.1	14.3241	1.38846	0.411726	0.498388		MA0083.3	0.0568337	0.837705	0.809462	0.734944		MA0155.1	0.388058	-0.0418123	0.344127	0.0557122
	MA1117.1	0.399607	0.0190411	0.0618771	0.126297		MA0664.1	14.2213	1.19819	0.377532	0.854542		MA0605.2	2.314	0.604944	0.315146	0.820471		MA1150.1	0.931554	-0.0367409	0.950648	0.038103
	MA0052.4	1.28465	0.232715	-0.0476235	0.731727		MA1521.1	2.3366	0.729639	0.152963	-0.327154		MA0693.2	0.256677	0.118741	0.141243	0.0810608		MA1124.1	0.834011	-0.163793	0.568106	0.0411934
	MA0498.2	1.16869	0.602756	0.33617	0.822744		MA0663.1	10.349	1.05898	0.276623	0.844017		MA1114.1	0.698146	0.0884444	0.112802	-0.0852607		MA0502.2	0.15975	0.317503	0.659682	0.484607
	MA0073.1	0.266616	-0.232062	0.0987725	-0.0181807		MA0737.1	0.978209	-0.0576713	0.185173	0.110346		MA1509.1	0.301733	0.231755	0.132182	0.201967		MA0132.2	5.88296	-0.115327	2.85806	0.304921
	MA0070.1	0.745042	0.10312	0.759403	0.579707		MA0674.1	5.96448	-0.278503	2.19409	0.263922		MA1520.1	2.69594	0.884373	0.150483	-0.400609		MA0732.1	0.559979	-0.217912	0.229381	0.415526
	MA0754.1	0.413964	0.0115537	0.463993	0.547675		MA1531.1	0.578328	0.0541683	0.251406	0.0387572		MA0018.4	3.18705	0.177554	0.60977	0.989336		MA0795.1	0.630231	0.0223933	0.421728	0.317545
