# Supplementary material for: Single-nucleus multi-omics of human stem cell-derived islets identifies deficiencies in lineage specification
Source: Nat Cell Biol. 2023 May 15;25(6):904–16. doi: 10.1038/s41556-023-01150-8 (PMC10264244; doi:10.1038/s41556-023-01150-8)
Supplement: Source Data Fig. 4 — Statistical source data. [file 41556_2023_1150_MOESM8_ESM.xlsx]

## Sheet: Sheet1
Panel
b
		scislet_EC	scislet_Alpha	scislet_Beta	scislet_Delta	scislet_Ductal	scislet_Mesenchyme	humanislet_Alpha	humanislet_Beta	humanislet_Delta	humanislet_Ductal	humanislet_Acinar	humanislet_Mesenchyme	humanislet_PP	humanislet_Polyhormonal				scislet_EC	scislet_Alpha	scislet_Beta	scislet_Delta	scislet_Ductal	scislet_Mesenchyme	humanislet_Alpha	humanislet_Beta	humanislet_Delta	humanislet_Ductal	humanislet_Acinar	humanislet_Mesenchyme	humanislet_PP	humanislet_Polyhormonal
	scislet_EC	1	0.462948	0.613515	0.356577	0.479669	0.562445	0.325749	0.41369	0.0963171	0.370187	0.158498	0.412184	0.392207	0.426812			scislet_EC	1	0.973398	0.986701	0.978582	0.8559	0.893874	0.802391	0.842174	0.862656	0.785976	0.765983	0.788287	0.820189	0.765195
	scislet_Alpha	0.462948	1	0.489103	0.390817	0.463304	0.444722	0.95171	0.412212	0.168229	0.429121	0.180991	0.481044	0.404622	0.499036			scislet_Alpha	0.973398	1	0.984213	0.99012	0.863293	0.897381	0.841299	0.852497	0.881174	0.800631	0.777381	0.798841	0.844667	0.792278
	scislet_Beta	0.613515	0.489103	1	0.452495	0.506892	0.461028	0.411109	0.841156	0.113765	0.645172	0.290268	0.759545	0.616824	0.844769			scislet_Beta	0.986701	0.984213	1	0.984733	0.855071	0.895792	0.815068	0.857815	0.869572	0.782998	0.759305	0.786412	0.824414	0.773606
	scislet_Delta	0.356577	0.390817	0.452495	1	0.306839	0.310235	0.333367	0.45872	0.90956	0.486815	0.196707	0.530308	0.427608	0.487143			scislet_Delta	0.978582	0.99012	0.984733	1	0.864776	0.900086	0.818389	0.845509	0.877005	0.793131	0.772644	0.794567	0.831391	0.776786
	scislet_Ductal	0.479669	0.463304	0.506892	0.306839	1	0.61373	0.410539	0.360782	0.130579	0.500495	0.241475	0.489179	0.36226	0.393423			scislet_Ductal	0.8559	0.863293	0.855071	0.864776	1	0.872929	0.728795	0.743189	0.776926	0.837315	0.801754	0.812099	0.748334	0.701537
	scislet_Mesenchyme	0.562445	0.444722	0.461028	0.310235	0.61373	1	0.352365	0.360901	0.123212	0.396438	0.172887	0.489646	0.356922	0.382881			scislet_Mesenchyme	0.893874	0.897381	0.895792	0.900086	0.872929	1	0.710718	0.738386	0.770386	0.77328	0.717878	0.858013	0.727686	0.665754
	humanislet_Alpha	0.325749	0.95171	0.411109	0.333367	0.410539	0.352365	1	0.398658	0.164743	0.438388	0.208905	0.484017	0.407148	0.486741			humanislet_Alpha	0.802391	0.841299	0.815068	0.818389	0.728795	0.710718	1	0.905292	0.917317	0.76377	0.763544	0.712018	0.929298	0.921996
	humanislet_Beta	0.41369	0.412212	0.841156	0.45872	0.360782	0.360901	0.398658	1	0.132247	0.741475	0.337576	0.887369	0.685192	0.991816			humanislet_Beta	0.842174	0.852497	0.857815	0.845509	0.743189	0.738386	0.905292	1	0.938872	0.752669	0.748054	0.716086	0.917736	0.928676
	humanislet_Delta	0.0963171	0.168229	0.113766	0.90956	0.130579	0.123212	0.164743	0.132247	1	0.259494	0.101609	0.252437	0.204389	0.158168			humanislet_Delta	0.862656	0.881174	0.869572	0.877005	0.776926	0.770386	0.917317	0.938872	1	0.801615	0.791662	0.742462	0.944303	0.898947
	humanislet_Ductal	0.370187	0.429121	0.645172	0.486815	0.500495	0.396438	0.438388	0.741475	0.259494	1	0.453721	0.794653	0.588266	0.755985			humanislet_Ductal	0.785976	0.800631	0.782998	0.793131	0.837315	0.77328	0.76377	0.752669	0.801615	1	0.906094	0.80737	0.784087	0.736568
	humanislet_Acinar	0.158498	0.180991	0.290268	0.196707	0.241475	0.172887	0.208905	0.337576	0.101609	0.453721	1	0.426205	0.308061	0.358952			humanislet_Acinar	0.765983	0.777381	0.759305	0.772644	0.801754	0.717878	0.763544	0.748054	0.791662	0.906094	1	0.759852	0.78559	0.738176
	humanislet_Mesenchyme	0.412184	0.481044	0.759545	0.530308	0.489179	0.489646	0.484017	0.887369	0.252437	0.794653	0.426205	1	0.667525	0.900166			humanislet_Mesenchyme	0.788287	0.798841	0.786412	0.794567	0.812099	0.858013	0.712018	0.716086	0.742462	0.80737	0.759852	1	0.725949	0.678917
	humanislet_PP	0.392207	0.404622	0.616824	0.427608	0.36226	0.356922	0.407148	0.685192	0.204389	0.588266	0.308061	0.667525	1	0.695334			humanislet_PP	0.820189	0.844667	0.824414	0.831391	0.748334	0.727686	0.929298	0.917736	0.944303	0.784087	0.78559	0.725949	1	0.912843
	humanislet_Polyhormonal	0.426812	0.499036	0.844769	0.487143	0.393423	0.382881	0.486741	0.991816	0.158168	0.755985	0.358952	0.900166	0.695334	1			humanislet_Polyhormonal	0.765195	0.792278	0.773606	0.776786	0.701537	0.665754	0.921996	0.928676	0.898947	0.736568	0.738176	0.678917	0.912843	1
c
	mRNA	Beta_humanislet	Alpha_humanislet	Delta_humanislet	PP_humanislet	Beta_scislet	Alpha_scislet	Delta_scislet	EC_scislet		Promoter Accessibility	Beta_humanislet	Alpha_humanislet	Delta_humanislet	PP_humanislet	Beta_scislet	Alpha_scislet	Delta_scislet	EC_scislet
	INS	2088.39	171.804	211.521	226.333	310.021	147.632	240.352	56.8751		INS	0.468551	0.0209852	0.0324092	0.0338837	0.470259	0.25315	0.297018	0.14921
	ERO1B	26.7114	10.6203	7.51158	6.7567	29.0156	9.15913	12.9123	2.499		ERO1B	1.02301	0.783272	0.802439	0.824825	0.779942	0.706332	0.70188	0.548246
	DLK1	1.84835	0.0755396	0.153951	0.111607	1.39063	0.357844	0.80816	0.458909		DLK1	0.105808	0.0355129	0.0564699	0.0394234	0.185718	0.15828	0.159506	0.165772
	NPTX2	1.14498	0.0496403	0.242507	0.0446429	0.79634	0.0901046	0.178819	0.167614		NPTX2	0.728183	0.264477	0.59823	0.227314	0.528154	0.324965	0.362595	0.368216
	MAFA	0.918448	0.0568345	0.112398	0.0647321	0.003586	0.00112631	0	0.00214133		MAFA	1.14097	0.404139	0.42559	0.521861	0.602669	0.614864	0.607119	0.620096
	UCN3	0.575825	0.247842	0.0667575	0.267857	0.00370966	0.0212389	0.0078125	0.00191981		UCN3	0.260413	0.208198	0.0366861	0.171916	0.0706925	0.0904597	0.0804973	0.0659671
	IAPP	191.79	13.6856	18.3399	15.25	1.94188	0.329686	0.265625	0.378646		IAPP	0.328076	0.0236601	0.042148	0.0318103	0.159928	0.0955734	0.0988138	0.0652972
	SIX3	0.00906138	0.000359712	0.003406	0.00223214	0	0	0	0		SIX3	0.100076	0.0714783	0.0861512	0.0480152	0.130736	0.118976	0.119319	0.120731
	GCG	23.171	369.232	22.6608	22.25	12.0503	268.243	16.2943	13.9903		GCG	0.0390883	0.194504	0.0370759	0.042097	0.0574122	0.228251	0.0438872	0.0579534
	IRX2	0.0805266	0.927878	0.0742507	0.0379464	0.409423	0.893805	0.711806	0.214502		IRX2	0.111996	0.691832	0.098218	0.113768	0.478138	0.525003	0.561074	0.36968
	ARX	0.0485553	0.673561	0.0517711	0.743304	0.05379	1.05519	0.169271	0.0637968		ARX	0.093799	0.492723	0.0992762	0.413527	0.144763	0.438118	0.248452	0.157558
	LOXL4	0.100359	1.7313	0.106267	0.0602679	0.0276988	0.0791633	0.0442708	0.0127003		LOXL4	0.232659	0.564512	0.343074	0.478518	0.275905	0.361279	0.338464	0.254011
	SST	33.0232	45.2421	1835.63	37.5245	4.20267	39.6185	467.241	5.44215		SST	0.0248226	0.020105	0.321882	0.0206519	0.0457217	0.0984273	0.27163	0.0334232
	HHEX	0.022055	0.0239209	0.696185	0.0223214	0.0133548	0.0506838	0.602431	0.01558		HHEX	0.0675282	0.0656806	0.652425	0.0525434	0.195231	0.333097	0.593263	0.198751
	LEPR	0.180715	0.266547	10.8263	0.321429	0.090392	0.389702	0.780382	0.0821088		LEPR	1.23066	1.3562	2.13756	1.38183	1.41426	1.56129	1.6297	1.32981
	RBP4	4.10839	0.339568	18.8031	0.395089	0.097935	0.107321	0.100694	0.0184597		RBP4	0.205952	0.0515849	0.266898	0.0266392	0.118736	0.12118	0.122588	0.103767
	PPY	1.59685	1.79928	1.72139	218.935	0.00482256	0.0521319	0.00694444	0.00332275		PPY	0.0858414	0.171635	0.0858397	0.26789	0.0922168	0.115023	0.101589	0.102014
	SERTM1	0.00649684	0.0544964	0.00681199	0.654018	0.00309138	0.024457	0.00607639	0.00103374		SERTM1	0.0620371	0.222299	0.0496843	0.496983	0.192165	0.22004	0.19771	0.184538
	ETV1	1.34946	0.642806	3.3624	8.98884	0.3356	3.06066	4.03212	0.285756		ETV1	0.903798	0.828323	0.86897	1.09957	0.769134	0.999838	0.982993	0.538725
	CARTPT	0.000683878	0.000719425	0.0190736	0.200893	0.00531718	0.00482703	0.00434028	0.0487337		CARTPT	0.0302911	0.0336494	0.051397	0.0493304	0.0525959	0.0584828	0.0773729	0.0684254
	TPH1	0.0117969	0.00827338	0.0388283	0.0848214	1.59639	0.530169	0.686632	7.53533		TPH1	0.0452778	0.0375744	0.0335086	0.0691344	0.0770875	0.0476526	0.0559601	0.178524
	DDC	0.0350487	0.0683453	0.00817439	0.0446429	0.787808	0.689139	0.481771	1.906		DDC	1.28216	1.63501	0.624457	1.17061	1.74952	1.77823	1.54226	1.92816
	SLC18A1	0	0	0	0	0.226907	0.106677	0.15191	1.74577		SLC18A1	0.077394	0.0885778	0.0914862	0.0721664	0.302414	0.226515	0.209792	0.670537
	LMX1A	0	0	0	0	2.16916	0.359292	0.603299	4.73425		LMX1A	0.751202	0.694864	0.810745	0.498599	1.89593	1.35953	1.44007	2.20238
d
		Beta_humanislet	Alpha_humanislet	Delta_humanislet	PP_humanislet	Beta_scislet	Alpha_scislet	Delta_scislet	EC_scislet
	PRSS1	0.0413419	0.031767	0.0336614	0.0263582	0.0877873	0.0829373	0.0892773	0.0858333
	PRSS2	0.0420838	0.0283738	0.0320292	0.0253873	0.0836815	0.0809524	0.0675707	0.0794268
	PTF1A	0.016929	0.0218801	0.0251763	0.0458791	0.0768779	0.0843205	0.0723761	0.077821
	AFP	0.0854866	0.0762995	0.110899	0.0696523	0.127573	0.120323	0.119026	0.142409
	ALB	0.0382714	0.0261956	0.0266948	0.0236253	0.0367605	0.0427694	0.0381419	0.0395053
	FABP1	0.0139938	0.0117866	0.00858093	0.00576168	0.0331589	0.0211915	0.0270503	0.0403786
	KRT4	0.0556927	0.0574286	0.0270383	0.0364734	0.102735	0.114647	0.132982	0.0923744
	KRT13	0.0203681	0.0476634	0.0401091	0.0317805	0.037277	0.0531442	0.046158	0.0385056
	TP63	0.399312	0.434661	0.369642	0.331046	0.648912	0.800417	0.714076	0.531478
	CTSE	0.0262424	0.0269904	0.0400936	0.00879818	0.0462089	0.0389388	0.0594319	0.0475882
	VSIG2	0.0324661	0.0287922	0.0335694	0.0359644	0.0614492	0.0613417	0.0653849	0.0655827
	MUC1	0.441074	0.5801	0.531945	0.539715	0.5199	0.609557	0.576333	0.530601
	CDX2	0.109423	0.0777795	0.116775	0.0988445	0.193246	0.178439	0.220431	0.252409
	KLF5	0.370011	0.422738	0.599736	0.701982	0.570049	0.657925	0.669064	0.552363
	LYZ	0.0246732	0.0123043	0.0223581	0.0281088	0.0899506	0.0510346	0.0614511	0.0693462
	NEUROG3	0.0187363	0.0200642	0.0264418	0.00607302	0.197615	0.172307	0.175369	0.179646
	SOX17	0.0311634	0.0276507	0.0373614	0.0404934	0.10739	0.115227	0.116369	0.104231
	SOX9	0.198394	0.122234	0.260415	0.0711199	0.143538	0.164742	0.200964	0.198835
h	SC β-cell Active TFs	mRNA	Motifs		SC β-cell Enriched Active TFs vs 1° β-cell	mRNA	Motifs		SC EC-cell Active TFs	mRNA	Motifs
	RFX1	-0.0625594	-3.11669		ONECUT2	-2.01371	-12.2617		LMX1B	-0.809891	-2.44306
	MAFG	-0.166394	0.159598		CUX1	-0.731245	-6.79375		LMX1A	-1.6641	-2.13405
	EBF1	-0.931776	-1.60282		HNF4A	-0.93384	-3.53927		MNX1	-0.327116	-1.96759
	LHX1	-0.580734	-2.05604		HNF4G	-1.57004	-3.52898		GATA6	-0.167578	-2.72962
	PDX1	0.0220862	-1.57004		PBX1	-1.16629	-3.41943		NKX6-1	0.152674	-1.65966
	PAX6	0.285903	-0.247175		GATA4	-0.73278	-3.41663		PAX4	-0.594953	-0.930086
	NKX6-1	0.152674	-1.65966		RFX3	-1.7064	-2.53442		HNF4G	-1.57004	-3.52898
	ISX	-0.278876	-0.55945		LMX1B	-0.809891	-2.44306		HNF4A	-0.93384	-3.53927
	PLAGL2	-0.189455	-1.39368		NR2C2	-0.681955	-2.19969		HNF1B	-0.166521	-0.275165
	PAX4	-0.594953	-0.930086		LMX1A	-1.6641	-2.13405		GLIS3	-0.326824	-0.479713
	1° β-cell Active TFs	mRNA	Motifs		1° β-cell Enriched Active TFs vs SC β-cell	mRNA	Motifs
	BACH2	-0.213599	35.5323		JUND	0.180653	46.0321
	NFE2L1	0.377866	20.3157		JUNB	0.296306	42.9207
	GLIS2	0.140253	-0.348148		NFE2L1	0.377866	20.3157
	TFEB	0.215314	2.81398		NFIX	0.187816	2.86213
	MLXIPL	-0.0306927	1.63325		NFIC	0.993892	2.84496
	MAFA	0.934775	-0.417036		DBP	0.208113	2.81493
	MLX	0.020913	1.64496		TFEB	0.215314	2.81398
	GLIS3	-0.326824	-0.479713		NFIA	0.60545	2.81145
	NKX6-1	0.152674	-1.65966		BHLHE41	0.485538	2.42608
	NR1D1	0.163543	0.262484		TEF	0.19303	2.12028
