# Supplementary material for: Single-nucleus multi-omics of human stem cell-derived islets identifies deficiencies in lineage specification
Source: Nat Cell Biol. 2023 May 15;25(6):904–16. doi: 10.1038/s41556-023-01150-8 (PMC10264244; doi:10.1038/s41556-023-01150-8)
Supplement: Source Data Fig. 5 — Statistical source data. [file 41556_2023_1150_MOESM9_ESM.xlsx]

## Sheet: Sheet1
Panel
b	β Cell Active Transcription Factors
	mRNA	Week 2	Week 3	Week 4	Month 6	Month 12		Motifs	Week 2	Week 3	Week 4	Month 6	Month 12
	RFX1	0.157675	0.185672	0.242557	0.175125	0.116511		MA0509.2	8.94556	10.1637	12.735	1.02942	2.98045
	MAFG	0.325782	0.350996	0.38409	0.204243	0.138704		MA0659.2	5.53326	4.9969	8.86273	-0.139145	-0.11196
	EBF1	0.651863	0.716405	1.10444	1.13602	0.382823		MA0154.4	1.47792	1.56081	2.83712	0.0603111	0.201912
	LHX1	0.347541	0.375159	0.345534	0.0732113	0.0281846		MA1518.1	3.09728	3.1961	3.62318	0.046923	0.758933
	PDX1	0.599106	0.476473	0.733529	0.58985	0.501332		MA0132.2	3.28739	3.68402	5.10428	0.0639523	0.712388
	PAX6	1.65604	1.68716	1.99073	1.36938	1.47803		MA0069.1	2.21418	2.5549	2.36482	0.148267	0.866049
	NKX6-1	0.728763	0.958881	0.95022	0.671797	0.566134		MA0674.1	3.58849	4.02617	5.28751	-0.146153	0.415354
	ISX	0.177943	0.188215	0.255735	0.158486	0.0920994		MA0654.1	2.85065	3.65612	4.11403	-0.10612	0.713518
	PLAGL2	0.274814	0.228063	0.282577	0.146839	0.104749		MA1548.1	1.12034	1.16861	1.63538	-0.155832	0.15056
	PAX4	0.432787	0.542179	0.686676	0.221298	0.149578		MA0068.2	2.48121	2.61256	3.62788	-0.112151	0.549668
	BACH2	0.903428	0.930479	1.54368	0.933028	0.974257		MA1101.2	3664.36	805.114	1369683	206.214	159.956
	NFE2L1	0.402981	0.428995	0.566618	0.407654	0.391922		MA0089.2	33.1617	11.751	285.032	1.90856	2.68964
	GLIS2	0.0983607	0.0729123	0.113226	0.0752912	0.0415002		MA0736.1	0.879447	1.04756	0.971422	-0.100027	0.334235
	TFEB	0.103428	0.121238	0.240117	0.341514	0.318464		MA0692.1	0.569035	0.752402	0.641634	0.333626	0.638029
	MLXIPL	0.974367	0.905892	0.939971	0.792013	0.725033		MA0664.1	0.68534	0.888404	0.672986	0.432681	0.616061
	MAFA	0.004769	0.0165324	0.0068326	0.00665557	0.0288504		MA1521.1	3.6882	3.48214	5.83823	-0.0799717	-0.107797
	MLX	0.107004	0.115303	0.144461	0.0902662	0.0836662		MA0663.1	0.683015	0.888775	0.679376	0.389786	0.599943
	GLIS3	7.7535	10.5422	15.2679	10.3374	9.57612		MA0737.1	1.02494	1.07462	1.11283	0.175138	0.519919
	NR1D1	0.0154993	0.0224671	0.0244021	0.0386855	0.0492676		MA1531.1	1.21569	1.15792	0.867968	0.0351188	0.376921
	TEF	0.0643815	0.050869	0.0668619	0.0511647	0.0532623		MA0843.1	0.524315	0.872313	0.693128	0.697063	1.9818
	BHLHE41	0.0071535	0.013989	0.0331869	0.148087	0.244563		MA0636.1	0.715226	0.801489	0.581202	0.401396	0.5016
	NFIA	0.0980626	0.0958033	0.102001	0.0386855	0.060142		MA0670.1	1.15065	1.13506	0.929375	0.171958	0.839496
	DBP	0.0104322	0.013989	0.0307467	0.0499168	0.0492676		MA0639.1	0.340032	0.701728	0.545662	0.811275	2.59598
	NFIC	0.144262	0.156846	0.221083	0.232529	0.23613		MA0161.2	1.64643	1.4177	1.46827	-0.0400357	0.572767
	NFIX	0.00208644	0.00254345	0.00439239	0.00124792	0.00221926		MA0671.1	1.13936	1.13612	0.979537	0.223952	0.904043
	JUNB	0.391654	0.728275	0.802831	0.351498	0.427652		MA0490.2	125287	4927.7	16043480	3555.63	1183.65
	JUND	0.512966	0.532853	0.717911	0.25208	0.217932		MA0491.2	120889	6238.28	14532450	1513.54	764.054
	Other β Cell and Off-Target Genes
	mRNA	Week 2	Week 3	Week 4	Month 6	Month 12		Motifs	Week 2	Week 3	Week 4	Month 6	Month 12
	INS	276.634	414.209	590.214	643.194	707.277		MA0509.2	8.94556	10.1637	12.735	1.02942	2.98045
	IAPP	2.11624	8.84061	17.6008	79.0433	78.9265		MA0659.2	5.53326	4.9969	8.86273	-0.139145	-0.11196
	UCN3	0.000894188	0.000847817	0.0034163	0.0103993	0.0142033		MA0154.4	1.47792	1.56081	2.83712	0.0603111	0.201912
	PAX6	1.65604	1.68716	1.99073	1.36938	1.47803		MA1518.1	3.09728	3.1961	3.62318	0.046923	0.758933
	NKX6-1	0.728763	0.958881	0.95022	0.671797	0.566134		MA0132.2	3.28739	3.68402	5.10428	0.0639523	0.712388
	DLK1	1.26736	1.60789	2.14251	0.934276	0.965823		MA0069.1	2.21418	2.5549	2.36482	0.148267	0.866049
	ISL1	2.20417	2.06443	2.39922	1.20091	0.950288		MA0674.1	3.58849	4.02617	5.28751	-0.146153	0.415354
	CHGA	65.2659	81.4786	102.653	22.8203	14.9438		MA0654.1	2.85065	3.65612	4.11403	-0.10612	0.713518
	LMX1A	2.24948	1.93133	2.50708	0.701747	0.352641		MA1548.1	1.12034	1.16861	1.63538	-0.155832	0.15056
	TPH1	1.69151	1.61128	2.21083	0.577787	0.171993		MA0068.2	2.48121	2.61256	3.62788	-0.112151	0.549668
	FEV	0.459016	0.38067	0.457296	0.0515807	0.0272969		MA1101.2	3664.36	805.114	1369683	206.214	159.956
	SLC18A1	0.179136	0.157694	0.182528	0.0207987	0.00443853		MA0089.2	33.1617	11.751	285.032	1.90856	2.68964
	CDX2	0.00387481	0.00211954	0.00292826	0	0		MA0736.1	0.879447	1.04756	0.971422	-0.100027	0.334235
	AFP	0.00864381	0.00169563	0.00390434	0	0.000665779		MA0692.1	0.569035	0.752402	0.641634	0.333626	0.638029
	ALB	0.00298063	0.00211954	0.00195217	0.000831947	0.00155348		MA0664.1	0.68534	0.888404	0.672986	0.432681	0.616061
	FABP1	0.00149031	0.00169563	0	0	0		MA1521.1	3.6882	3.48214	5.83823	-0.0799717	-0.107797
	SOX9	0.00536513	0.0105977	0.0107369	0.00374376	0.00621394		MA0663.1	0.683015	0.888775	0.679376	0.389786	0.599943
	KRT19	0.124292	0.120814	0.151781	0.108569	0.0818908		MA0737.1	1.02494	1.07462	1.11283	0.175138	0.519919
	PRSS1	0.000298063	0.000847817	0.000976086	0	0		MA1531.1	1.21569	1.15792	0.867968	0.0351188	0.376921
	NEUROG3	0.0178838	0.0110216	0.00976086	0	0		MA0843.1	0.524315	0.872313	0.693128	0.697063	1.9818
								MA0636.1	0.715226	0.801489	0.581202	0.401396	0.5016
								MA0670.1	1.15065	1.13506	0.929375	0.171958	0.839496
								MA0639.1	0.340032	0.701728	0.545662	0.811275	2.59598
								MA0161.2	1.64643	1.4177	1.46827	-0.0400357	0.572767
								MA0671.1	1.13936	1.13612	0.979537	0.223952	0.904043
								MA0490.2	125287	4927.7	16043480	3555.63	1183.65
								MA0491.2	120889	6238.28	14532450	1513.54	764.054
g	β Cell Active Transcription Factors	mRNA	Motif
	RFX1	0.0975507	1.85737
	MAFG	-0.177696	0.396033
	EBF1	0.203437	0.0460639
	LHX1	-0.469029	1.06392
	PDX1	0.00113032	1.92064
	PAX6	-0.083398	1.32625
	NKX6-1	-0.0391235	2.7634
	ISX	-0.27325	2.46346
	PLAGL2	-0.0658684	-1.02933
	PAX4	-0.449468	2.20074
	BACH2	-0.0357926	17.0563
	NFE2L1	0.0511706	6.51655
	GLIS2	0.0357113	-0.683798
	TFEB	0.190006	1.33299
	MLXIPL	-0.0081443	1.06955
	MAFA	0.337128	-0.801893
	MLX	0.0174771	1.07897
	GLIS3	0.137459	-0.663981
	NR1D1	0.132887	0.0246725
	TEF	0.0242777	2.11138
	BHLHE41	0.219187	1.14398
	NFIA	0.0742049	1.77042
	DBP	0.0792042	2.32645
	NFIC	0.407929	1.32454
	NFIX	0.00348586	1.58129
	JUNB	0.346452	14.7704
	JUND	0.2036	15.3581
