# Supplementary material for: Single-nucleus multi-omics of human stem cell-derived islets identifies deficiencies in lineage specification
Source: Nat Cell Biol. 2023 May 15;25(6):904–16. doi: 10.1038/s41556-023-01150-8 (PMC10264244; doi:10.1038/s41556-023-01150-8)
Supplement: Source Data Fig. 6 — Statistical source data. [file 41556_2023_1150_MOESM10_ESM.xlsx]

## Sheet: Figure 6
Panel
e	qpcr	ctrl				arid1b					ttest p value
	INS	0.865578	1.21517	1.00465	0.914597	1.91617	1.47739	1.70923	1.60498		0.00137285
	DLK1	1.06775	1.00538	0.994044	0.932831	2.5631	2.31104	2.94869	2.3682		4.27183e-05
	IAPP	0.971844	1.1919	0.957816	0.878442	8.83401	7.40469	9.32634	7.88262		3.02197e-06
f	Hormone Content	ctrl				arid1b					ttest p value
	Insulin (µIU/million cells)	106908	59146.4	51991.3	63872.4	441747	323838	328408	246266		0.000756078
	ProIns/Ins Ratio	0.062468	0.094353	0.067521	0.067293	0.013924	0.021369	0.01934	0.021493		0.000356278
