# Supplementary material for: Single-nucleus multi-omics of human stem cell-derived islets identifies deficiencies in lineage specification
Source: Nat Cell Biol. 2023 May 15;25(6):904–16. doi: 10.1038/s41556-023-01150-8 (PMC10264244; doi:10.1038/s41556-023-01150-8)
Supplement: Source Data Extended Data Fig./Table 1 — Statistical source data. [file 41556_2023_1150_MOESM11_ESM.xlsx]

## Sheet: Sheet1
Panel
c		EC1	Beta	Alpha	Delta	EC2	Mesenchyme	Proliferating Alpha	Exocrine
	CHGA	1.17401	1.00992	1.06045	1.02094	1.11407	0.286345	0.999745	0.305498
	PDX1	0.56992	0.627246	0.415052	0.528111	0.627309	0.197483	0.397794	0.181535
	NEUROD1	0.530594	0.525159	0.517211	0.498694	0.512766	0.180816	0.692645	0.18638
	NKX2-2	0.374486	0.365101	0.308016	0.357751	0.387969	0.122052	0.368278	0.125021
	NKX6-1	0.706324	0.660107	0.359437	0.408335	0.697254	0.43698	0.40045	0.325891
	TPH1	0.185144	0.0799354	0.0561821	0.0576784	0.167499	0.0762579	0.0722319	0.0383749
	DDC	2.01866	1.82472	1.85094	1.6287	2.05496	0.523196	2.10607	0.941159
	SLC18A1	0.708059	0.305972	0.24375	0.216435	0.607164	0.21344	0.257334	0.137005
	INS	0.150206	0.494111	0.263854	0.309439	0.295298	0.0895728	0.180536	0.0694929
	ERO1B	0.567802	0.822819	0.736252	0.732092	0.625147	0.645187	0.741962	0.610045
	DLK1	0.169505	0.190208	0.173736	0.171054	0.190379	0.175733	0.143509	0.0940699
	GCG	0.062181	0.0592552	0.230531	0.0467605	0.0459953	0.0532716	0.165924	0.0641617
	LOXL4	0.262795	0.286935	0.377443	0.35279	0.289933	0.203702	0.406331	0.285511
	IRX2	0.380703	0.503468	0.547046	0.595011	0.404935	0.638041	0.436218	0.613145
	SST	0.0356427	0.0489569	0.0996303	0.279932	0.038741	0.0442893	0.147182	0.096622
	HHEX	0.208244	0.205516	0.343409	0.630985	0.173534	0.149961	0.416433	0.312548
	LEPR	1.39402	1.47891	1.60764	1.70082	1.42601	1.43762	1.79564	1.22964
	PTCHD4	0.433321	0.551847	0.327924	0.399581	0.628797	0.656128	0.337278	0.6226
	EDA2R	0.0872207	0.084432	0.0690444	0.0902576	0.187443	0.0777046	0.0768928	0.115793
	VIM	0.186501	0.154245	0.470248	0.290644	0.166349	0.701734	0.298346	0.316375
	SPARC	0.136866	0.128749	0.14574	0.160588	0.143104	0.618312	0.224047	0.482861
	COL3A1	0.111884	0.202739	0.122818	0.129248	0.153764	0.383708	0.126211	0.350342
	MKI67	0.279793	0.270077	0.27602	0.286795	0.264797	0.296026	0.378792	0.354843
	PCNA	1.31137	1.2426	1.36061	1.37349	1.3449	1.02822	1.53865	1.26803
	MCM2	0.440394	0.410464	0.475721	0.492025	0.419259	0.469985	0.74438	0.443622
	KRT19	0.23148	0.228568	0.253313	0.286446	0.217899	0.112429	0.306461	0.553183
	KRT7	0.37234	0.464339	0.471109	0.488861	0.433836	0.268433	0.398376	0.479577
	SPP1	0.0809693	0.0809366	0.0732297	0.0780987	0.0807865	0.132897	0.0595504	0.0897432
f
		This_study_EC	This_study_Beta	This_study_Alpha	Augsornworawat_Alpha	Augsornworawat_EC	Augsornworawat_Beta	Veres_Alpha	Veres_Beta	Veres_EC	Weng_EC	Weng_Alpha	Weng_Beta
	This_study_EC	1	0.629602	0.545727	0.233305	0.651282	0.438703	0.288607	0.720793	0.755603	0.30573	0.13773	0.442999
	This_study_Beta	0.629602	1	0.537017	0.239237	0.537693	0.954694	0.114327	0.872934	0.224332	0.0890765	0.0942648	0.899087
	This_study_Alpha	0.545727	0.537017	1	0.912594	0.695917	0.506403	0.843146	0.543531	0.288392	0.142758	0.804326	0.520493
	Augsornworawat_Alpha	0.233305	0.239237	0.912594	1	0.581575	0.28736	0.908991	0.272234	0.0862809	0.120368	0.90948	0.330103
	Augsornworawat_EC	0.651282	0.537693	0.695917	0.581575	1	0.522893	0.503132	0.778539	0.662089	0.58514	0.370005	0.630704
	Augsornworawat_Beta	0.438702	0.954694	0.506403	0.28736	0.522893	1	0.109251	0.834487	0.0679703	0.0840473	0.124387	0.953051
	Veres_Alpha	0.288607	0.114327	0.843146	0.908991	0.503132	0.109251	1	0.203388	0.251981	0.140087	0.97244	0.118056
	Veres_Beta	0.720793	0.872934	0.543531	0.272234	0.778539	0.834487	0.203388	1	0.57984	0.352312	0.0923826	0.852966
	Veres_EC	0.755603	0.224332	0.288392	0.0862809	0.662089	0.0679703	0.251981	0.57984	1	0.517857	0.0320669	0.146175
	Weng_EC	0.30573	0.0890765	0.142758	0.120368	0.58514	0.0840473	0.140087	0.352312	0.517857	1	0.0465464	0.304598
	Weng_Alpha	0.13773	0.0942648	0.804326	0.90948	0.370005	0.124387	0.97244	0.0923826	0.0320669	0.0465464	1	0.113173
	Weng_Beta	0.442999	0.899087	0.520493	0.330103	0.630704	0.953051	0.118056	0.852966	0.146175	0.304598	0.113173	1
