# Supplementary material for: Single-nucleus multi-omics of human stem cell-derived islets identifies deficiencies in lineage specification
Source: Nat Cell Biol. 2023 May 15;25(6):904–16. doi: 10.1038/s41556-023-01150-8 (PMC10264244; doi:10.1038/s41556-023-01150-8)
Supplement: Source Data Extended Data Fig./Table 2 — Statistical source data. [file 41556_2023_1150_MOESM12_ESM.xlsx]

## Sheet: Extended Fig. 2
Panel
a	Hormone Content
	Serotonin Content (ng/million cells)						Tests	Turkey's multiple comparrisons test Adjusted P-value
	Stem cells	58.4128	50.4104	61.5307	60.2118		Stem cells vs Stage 4	0.999991
	Stage 4	46.8314	55.937	52.19	54.2657		Stem cells vs Stage 5	0.999892
	Stage 5	72.0978	59.1958	77.2741	71.786		Stem cells vs Stage 6	6.16853e-10
	Stage 6	3967.63	4637.49	3840.75	3336.19		Stage 4 vs Stage 5	0.999686
							Stage 4 vs Stage 6	6.06483e-10
							Stage 5 vs Stage 6	6.41715e-10
c		Beta -LOG10(p-value)			EC -LOG10(p-value)
	potassium ion transport (GO:0006813)	4.46855		regulation of cation channel activity (GO:2001257)	4.0752
	glucose homeostasis (GO:0042593)	4.14629		cell-cell adhesion via plasma-membrane adhesion molecules (GO:0098742)	3.67216
	potassium ion transmembrane transport (GO:0071805)	3.17444		regulation of sodium ion transmembrane transporter activity (GO:2000649)	2.97976
	metal ion transport (GO:0030001)	3.00232		columnar/cuboidal epithelial cell differentiation (GO:0002065)	2.87882
	negative regulation of cAMP-mediated signaling (GO:0043951)	2.96455		cell junction assembly (GO:0034329)	2.76481
	positive regulation of peptide hormone secretion (GO:0090277)	2.88788		regulation of Rac protein signal transduction (GO:0035020)	2.54708
	insulin-like growth factor receptor signaling pathway (GO:0048009)	2.87882		generation of neurons (GO:0048699)	2.45993
	regulation of insulin secretion (GO:0050796)	2.73388		regulation of hippo signaling (GO:0035330)	2.35316
	Thyroid hormone synthesis	3.26378		Spinocerebellar ataxia	3.11876
	Insulin secretion	3.03966		Circadian entrainment	2.84522
	Protein processing in endoplasmic reticulum	2.77305		Serotonergic synapse	2.6025
	Maturity onset diabetes of the young	2.12849		Glutamatergic synapse	2.58863
	cGMP-PKG signaling pathway	2.005		GnRH secretion	2.39236
	Glucagon signaling pathway	1.78126		Dopaminergic synapse	2.3604
	AMPK signaling pathway	1.65061		Oxytocin signaling pathway	2.12584
	Insulin signaling pathway	1.43997		Glutamatergic neuron:Dorsolateral Prefrontal Cortex	3.83543
	Beta cell:Pancreatic Islet	7.56651		Chromaffin cell:Adrenal Gland	2.82877
	PP cell:Pancreas	6.25052		Glutamatergic neuron:Brain	2.81251
h	qPCR of control	Untreated					Doxycycline					ttest p value
	SLC18A1	0.981	1.125	0.994	0.901		1.15	1.328	1.009	1.148		0.0953435
	TPH1	0.934	1.062	1.042	0.963		0.921	1.098	0.895	0.903		0.451838
	FEV	1.026	1.098	0.98	0.896		0.935	1.027	0.86	0.934		0.305073
	INS	1.021	1.202	0.97	0.808		1.005	1.613	1.199	1.448		0.090494
	ISL1	0.989	1.138	0.958	0.915		0.881	1.151	0.807	1.092		0.862727
	PDX1	0.995	1.086	0.939	0.98		1.11	1.223	0.657	0.919		0.864406
	CHGA	0.974	1.087	0.938	1		1.007	0.887	0.91	0.894		0.125343
	NEUROD1	1.139	0.925	1.064	0.872		0.922	0.991	0.817	0.987		0.374299
i	sGSIS of control (Insulin µIU/million cells)
		Low				High					ttest p value (low vs high)			ttest p value (Untreated high vs Doxycycline high)
	Untreated	998.86	1432.54	2111.82	1143.94	3251.32	6785.17	4598.83	3347.94		0.0273957			0.375164
	Doxycycline	1461.2	1449.26	1853.11	1798.98	3364.58	4327.51	3584.83	3444		0.0055998
