# Supplementary material for: Single-nucleus multi-omics of human stem cell-derived islets identifies deficiencies in lineage specification
Source: Nat Cell Biol. 2023 May 15;25(6):904–16. doi: 10.1038/s41556-023-01150-8 (PMC10264244; doi:10.1038/s41556-023-01150-8)
Supplement: Source Data Extended Data Fig./Table 3 — Statistical source data. [file 41556_2023_1150_MOESM13_ESM.xlsx]

## Sheet: Extended Fig. 3
Panel
a	qpcr - gRNA 1	Control				CTCF OE					ttest p value
	dcas9	1.651	0.505	0.987	0.858	261.107	249.95	244.955	278.931		4.15738e-08
	CTCF	0.972	1.008	1.034	0.986	1.73	1.791	1.871	1.697		1.35905e-06
	INS	1.4006	0.81419	0.899619	0.88559	0.106715	0.0950515	0.110528	0.099036		0.000557944
	ISL1	1.03581	0.912418	0.986624	1.06514	0.298254	0.231002	0.26389	0.291488		1.06257e-06
	SLC18A1	1.312	1.106	0.861	0.721	1.441	1.221	1.416	1.649		0.0336818
	FEV	0.983078	0.870626	0.967146	1.17915	1.66136	1.22321	1.29793	1.54199		0.0119971
	CHGA	1.11082	0.892243	0.941474	1.05547	1.14956	1.05631	1.12495	1.06809		0.120147
	qpcr - gRNA 2	Control				CTCF OE					ttest p value
	dcas9	1.13	1.024	1.038	0.808	164.759	165.654	306.007	200.29		0.000779118
	CTCF	1.413	0.82	0.761	1.005	1.687	2.299	2.649	1.512		0.0140938
	INS	0.953729	0.886255	0.99298	1.16704	0.0750634	0.0633909	0.0625471	0.0622894		4.42684e-06
	ISL1	1.05845	0.947476	0.995511	0.998563	0.273783	0.237004	0.237984	0.255958		7.82053e-08
	SLC18A1	1.086	0.944	0.867	1.104	0.996	1.867	1.523	1.563		0.0424528
	FEV	1.21114	0.837685	0.985121	0.966057	1.49912	1.46344	1.32887	1.2566		0.00694176
	CHGA	1.13382	0.862996	1.01985	0.983334	1.36215	1.26737	1.22052	1.25033		0.00496296
b		Control				CTCF OE					ttest p value
	INS	0.89	1.13	0.852	1.127	0.578	0.456	0.301	0.434		0.00101579
	IAPP	1.066	1.017	1.002	0.915	0.123	0.111	0.089	0.105		1.46483e-07
	ISL1	1.023	1.085	0.951	0.94	0.614	0.578	0.531	0.546		2.98945e-05
	DLK1	0.914464	1.07852	1.04682	0.9602	0.35927	0.338751	0.283126	0.347708		3.66912e-06
	SLC18A1	1.00392	0.931472	1.03546	1.02914	1.91695	2.47081	2.15005	2.57337		0.00015551
	FEV	0.958	1.108	0.931	1.003	1.662	1.467	1.273	1.467		0.00185939
	DDC	0.947	1.071	0.978	1.005	1.646	1.593	1.401	1.492		0.000118342
	TPH1	1.084	0.946	0.981	0.989	1.441	1.393	1.142	1.291		0.00469453
	LMX1A	0.98671	0.980793	1.03193	1.00057	1.26523	1.20876	1.18858	1.34342		0.000461392
	PDX1	0.864608	1.12534	0.971894	1.03816	1.6691	1.46539	1.27637	1.44663		0.00310329
	NEUROD1	1.08557	0.972284	0.917789	1.02436	1.5438	1.74086	1.63327	1.81185		6.20114e-05
	NKX22	0.881	1.085	0.898	1.136	1.575	1.528	1.238	1.397		0.00473375
	NKX6-1	0.98364	1.02323	1.04384	0.94929	1.67767	1.48778	1.44916	1.62873		7.5185e-05
	CHGA	0.931603	0.996819	1.00475	1.06683	1.92134	1.72118	1.63111	1.62439		6.81044e-05
	GCG	1.01462	1.07967	0.931464	0.974245	0.520209	0.487278	0.449421	0.471761		5.8466e-06
	SST	0.960427	1.01569	1.05538	0.968503	0.839863	0.814365	0.848671	0.925303		0.0046122
d	Hormone Content	Control				CTCF OE					ttest p value
	Insulin (µIU/million cells)	111950	101451	70759.9	80855.6	17715.5	10835.4	10237.2	19510.4		0.000216525
									Low vs High		High only - Control vs CTCF OE
e	sGSIS	Low			High				ttest p value		ttest p value
	Control	799.536	1485.94	1269.87	1647.05	2104.53	2112.16		0.00947908		0.0031852
	CTCF OE	449.139	597.883	675.158	594.377	804.677	949.12		0.0302983
f															ctrl vs st6
	qPCR	Control				Stage 5 CTCF OE				Stage 6 CTCF OE					ttest p value
	dCAS9	1.161	0.871	1.065	0.903	2.931	2.354	1.998	2.212	86.279	40.95	75.951	88.538		0.000613
	CTCF	0.977	1.001	0.998	1.024	1.627	1.433	1.464	1.385	1.535	1.595	1.478	1.404		2.01e-05
	INS	0.858	1.112	0.75	1.28	0.685	0.593	0.343	0.535	0.75	0.378	0.942	0.622		0.100675
	DLK1	0.911	1.068	0.962	1.06	0.407	0.372	0.322	0.327	0.744	0.622	0.807	0.629		0.002309
	ISL1	0.997	1.079	0.846	1.078	0.735	0.759	0.611	0.68	1.045	0.522	0.898	0.793		0.182892
	IAPP	1.041	1.013	0.893	1.053	0.148	0.147	0.102	0.131	0.558	0.315	0.584	0.473		0.000336
	LMX1A	0.98	0.979	1.01	1.031	1.57	1.482	1.334	1.336	1.074	0.91	1	1.011		0.973462
	SLC18A1	1.005	0.937	0.969	1.089	2.571	2.614	2.591	2.243	0.992	0.853	0.792	0.953		0.118367
	NEUROG3	0.945	0.984	0.971	1.1	5.921	5.25	3.737	4.907	0.722	0.636	0.793	0.712		0.000925
	FEV	0.93	1.097	0.825	1.147	1.984	1.92	1.461	1.822	0.977	0.557	0.991	0.906		0.303699
	DDC	0.92	1.062	0.869	1.15	1.967	2.088	1.61	1.855	1.01	0.465	0.982	0.853		0.266927
	TPH1	1.055	0.94	0.872	1.134	1.725	1.828	1.314	1.607	0.979	0.574	0.869	0.961		0.211378
h
		Beta	Alpha	Delta	EC	iEC	Exocrine	Hepatic	Mesenchyme
	NFIA	0.045636	0.0596745	0.046683	0.126571	0.051539	0.0694118	0.226103	0.677083
	COL3A1	0.00513406	0.00216998	0	0.00650195	0.00322119	0.00588235	0.0220588	0.53125
	SPARC	0.0422133	0.0614828	0.0429975	0.0403121	0.0458125	0.197647	0.875919	1.36458
	VIM	0.515117	2.13309	0.675676	0.543563	0.350036	1.47176	4.94577	1.92708
	ALB	0.0347975	0.0379747	0.027027	0.0372779	0.0332856	0.0694118	0.729779	0.0625
	SERPINA1	0.0878494	0.0781194	0.0847666	0.0845254	0.0518969	0.0717647	1.26195	0.0625
	FABP1	0.0684541	0.0788427	0.0687961	0.0754226	0.0669291	0.0576471	0.971507	0.0520833
	AFP	0.590987	0.644485	0.581081	0.548765	0.459914	0.914118	24.1792	0.583333
	KRT19	1.33657	4.73273	2.14865	2.99566	3.25519	5.87647	4.61949	4.16667
	KRT7	0.0661723	0.0339964	0.0528255	0.0702211	0.0175376	0.205882	0.225184	0.09375
	PRSS2	0.279521	0.284268	0.164619	0.131339	0.241589	7.27176	4.33824	0.104167
	PRSS1	0.127781	0.230018	0.117936	0.0905938	0.0851825	2.72	2.29228	0.0729167
	CHGA	69.9412	68.8481	68.0897	159.594	117.091	15.8576	16.511	14.4271
	FEV	0.561323	0.570344	0.921376	1.93238	2.25591	0.512941	0.44761	0.489583
	DDC	1.03879	1.08065	0.668305	3.25574	2.05261	0.437647	0.727022	0.458333
	SLC18A1	0.3166	0.185895	0.400491	3.49632	3.0519	0.195294	0.21875	0.3125
	CRH	0.408443	1.55226	4.44472	0.150412	0.115605	0.0835294	0.443015	0.25
	LEPR	0.169994	0.427848	1.00246	0.238405	0.255548	0.354118	0.553309	0.46875
	HHEX	0.0399316	0.0368897	1.73096	0.0342436	0.113815	0.137647	0.249081	0.03125
	SST	3.44552	5.27378	263.146	2.20156	2.1471	3.30471	18.9145	2.34375
	IRX2	0.6081	1.60362	1.12408	0.661465	0.976378	0.264706	0.299632	0.5625
	PLCE1	3.56418	4.68897	2.32678	1.09623	0.889406	1.94118	1.29871	0.427083
	LOXL4	0.50656	0.170344	0.0884521	0.0463806	0.0454546	0.0341176	0.0496323	0.0416667
	GCG	23.7547	321.091	14.8538	13.5228	3.67466	17.1318	20.8199	22.5833
	NPTX2	2.23046	0.202893	0.585995	0.242739	0.0769506	0.0752941	0.172794	0.0729167
	DLK1	2.11124	0.123689	0.211302	0.165583	0.0751611	0.0776471	0.144301	0.333333
	ERO1B	33.2926	17.8553	15.7383	1.80711	2.07516	2.08706	3.42831	1.875
	INS	122.593	45.2047	45.527	14.2744	4.26342	8.10471	11.9651	6.4375
