# Supplementary material for: Single-nucleus multi-omics of human stem cell-derived islets identifies deficiencies in lineage specification
Source: Nat Cell Biol. 2023 May 15;25(6):904–16. doi: 10.1038/s41556-023-01150-8 (PMC10264244; doi:10.1038/s41556-023-01150-8)
Supplement: Source Data Extended Data Fig./Table 4 — Statistical source data. [file 41556_2023_1150_MOESM14_ESM.xlsx]

## Sheet: Sheet1
Panel
c		Beta	Alpha	Delta	PP	Ductal	Acinar	Endothelial	Stellate	Immune
	INS	0.336949	0.022178	0.032031	0.0370774	0.0382848	0.0413152	0.0401407	0.0292759	0.0936366
	ERO1B	0.943865	0.718116	0.752345	0.725023	0.494475	0.71981	0.547237	0.46007	0.54911
	DLK1	0.0910789	0.0361778	0.0575157	0.0424952	0.0657712	0.0625113	0.0572692	0.0512438	0.0501895
	GCG	0.0413099	0.178276	0.040453	0.0453543	0.0452971	0.0459029	0.0370434	0.0576745	0.0752635
	LOXL4	0.204311	0.558558	0.274884	0.37669	0.681391	0.390321	0.204475	0.245192	0.20969
	IRX2	0.120648	0.607717	0.0929368	0.181372	0.155561	0.172521	0.0830489	0.347803	0.139612
	SST	0.0185867	0.0157883	0.248819	0.0208882	0.0516479	0.0327427	0.0106189	0.046701	0.0288054
	HHEX	0.0611492	0.0569354	0.535121	0.0732757	0.441428	0.313749	0.655941	0.13249	0.410559
	LEPR	1.12071	1.19787	1.84977	1.20669	1.11228	1.24171	1.22951	1.0562	0.988576
	PPY	0.0800666	0.14405	0.088211	0.222723	0.0602612	0.0741968	0.0446102	0.0739778	0.153188
	SERTM1	0.0594825	0.207546	0.0489002	0.362551	0.0567116	0.053792	0.0445317	0.0706982	0.0328907
	ETV1	0.760437	0.709837	0.70469	0.888911	0.570603	0.480842	0.670528	1.18378	0.490624
	KRT19	0.0636748	0.137938	0.191369	0.0956225	0.404431	0.213448	0.0497955	0.0572687	0.0914132
	SPP1	0.107845	0.0474543	0.0748636	0.0501893	0.19762	0.0734205	0.0597948	0.0923853	0.0872085
	NECTIN4	0.0658513	0.0551792	0.0660906	0.0679662	0.689003	0.629697	0.0980506	0.320608	0.481715
	PRSS1	0.0397834	0.0299256	0.0379442	0.0384021	0.199094	0.655712	0.0445767	0.0447761	0.0685922
	PNLIP	0.0312395	0.0240261	0.0275656	0.0324003	0.0337792	0.408488	0.0305358	0.0434908	0.0462447
	CELA3A	0.0338356	0.0769928	0.0406314	0.0316106	0.124251	0.304525	0.0635956	0.0392102	0.0617862
	PECAM1	0.291985	0.263023	0.501796	0.472984	0.636584	0.415521	2.27817	1.06971	1.12083
	KDR	0.0721492	0.0628654	0.0685055	0.0638377	0.0930414	0.0884501	1.10127	0.166145	0.0732828
	CLDN5	0.0496455	0.0668467	0.0990179	0.0750086	0.028785	0.0447114	0.399458	0.0458205	0.0363466
	MYL9	0.0652175	0.11429	0.0850134	0.103978	0.281872	0.152245	0.202593	0.574532	0.140331
	PDGFRB	0.210647	0.17136	0.201737	0.213462	0.300287	0.282503	0.364515	1.74389	0.57756
	GEM	0.257032	0.205485	0.229281	0.217298	0.266843	0.226507	0.171824	0.589758	0.158636
	CD74	0.299208	0.423844	0.39521	0.386409	0.589669	0.429844	0.387983	0.244135	0.812939
	LYZ	0.0170982	0.0118373	0.0182897	0.016526	0.0688487	0.0720013	0.0126151	0.0174862	0.112648
	ITGAM	0.0971026	0.0749982	0.0848109	0.0925743	0.390942	0.246099	0.102804	0.178885	0.33974
