# Supplementary material for: Single-nucleus multi-omics of human stem cell-derived islets identifies deficiencies in lineage specification
Source: Nat Cell Biol. 2023 May 15;25(6):904–16. doi: 10.1038/s41556-023-01150-8 (PMC10264244; doi:10.1038/s41556-023-01150-8)
Supplement: Source Data Extended Data Fig./Table 5 — Statistical source data. [file 41556_2023_1150_MOESM15_ESM.xlsx]

## Sheet: Sheet1
Panel
d
	mRNA	Beta_humanislet	Alpha_humanislet	Delta_humanislet	PP_humanislet	Beta_scislet	Alpha_scislet	Delta_scislet	EC_scislet		Promoter Accessibility	Beta_humanislet	Alpha_humanislet	Delta_humanislet	PP_humanislet	Beta_scislet	Alpha_scislet	Delta_scislet	EC_scislet
	INS	2172.6	188.836	267.501	192.716	313.437	144.699	237.38	57.2172		INS	0.278045	0.0208615	0.0337472	0.0463945	0.470538	0.247296	0.29695	0.14942
	ERO1B	19.6477	13.6812	8.37816	7.09406	29.3811	8.97964	12.5274	2.56483		ERO1B	1.07941	0.857768	0.878996	0.824071	0.779876	0.699282	0.691155	0.542177
	DLK1	1.06858	0.0856567	0.224729	0.150165	1.3937	0.38649	0.812178	0.451197		DLK1	0.102709	0.0497061	0.0692197	0.0696351	0.186051	0.161958	0.160279	0.161298
	NPTX2	1.78179	0.163923	0.666968	0.118812	0.804786	0.106879	0.168096	0.163597		NPTX2	0.786467	0.365729	0.643377	0.400143	0.527586	0.330005	0.364061	0.362303
	MAFA	0.73464	0.077259	0.179603	0.229373	0.00289673	0.00385564	0	0.00126762		MAFA	1.05594	0.412152	0.44754	0.682145	0.59908	0.624666	0.619629	0.60896
	UCN3	0.395999	0.352368	0.118231	0.216172	0.00503778	0.0203578	0.0025729	0.00141675		UCN3	0.201401	0.230111	0.0641711	0.161989	0.0705492	0.0880843	0.0783842	0.0660834
	IAPP	107.952	11.7138	23.2347	29.401	1.93451	0.704812	0.27187	0.220267		IAPP	0.210689	0.0314574	0.0526402	0.0579831	0.15977	0.0956203	0.0976584	0.0644083
	SIX3	0.0904266	0.00806181	0.015343	0.0115512	0	0	0	0		SIX3	0.114034	0.0598849	0.0742854	0.0852412	0.131434	0.120347	0.114938	0.118499
	GCG	30.9239	357.209	24.8168	25.8102	11.8963	257.958	15.8353	14.2382		GCG	0.0493633	0.209208	0.0542758	0.0503972	0.0568738	0.217692	0.0468564	0.0579186
	IRX2	0.15595	1.64226	0.145307	0.166667	0.40995	0.870142	0.729846	0.214674		IRX2	0.133123	0.686232	0.123109	0.236256	0.474019	0.516696	0.549165	0.367646
	ARX	0.0936926	1.13873	0.111913	0.716172	0.0531486	1.01588	0.198971	0.0612184		ARX	0.0998082	0.464757	0.116605	0.325308	0.142757	0.42579	0.24794	0.156272
	LOXL4	0.196571	2.81122	0.231047	0.0990099	0.0275819	0.0763418	0.0471698	0.0127507		LOXL4	0.229854	0.744862	0.274534	0.370628	0.276136	0.358627	0.326512	0.249621
	SST	32.3484	34.1747	1800.43	59.3927	4.25302	37.6979	468.985	5.15965		SST	0.0172535	0.0142417	0.224899	0.0268642	0.0464453	0.0969489	0.258966	0.0327524
	HHEX	0.0273525	0.0208263	0.597473	0.039604	0.0139799	0.0499691	0.59434	0.0151368		HHEX	0.0768925	0.0659822	0.525358	0.0883884	0.19116	0.329629	0.586807	0.198517
	LEPR	0.251072	0.361774	8.83213	0.455446	0.0879093	0.39451	0.769297	0.0771009		LEPR	1.33199	1.28587	1.95701	1.32801	1.40953	1.52488	1.62636	1.32418
	RBP4	3.94101	0.517971	16.9684	1.10066	0.0994962	0.104102	0.121784	0.0159571		RBP4	0.217094	0.0588321	0.321137	0.0810224	0.11837	0.121512	0.118906	0.102063
	PPY	2.7079	3.66812	4.94946	155.36	0.00478589	0.0501234	0.0077187	0.00328089		PPY	0.0936373	0.147123	0.114306	0.257371	0.0919929	0.109955	0.101325	0.101878
	SERTM1	0.0128598	0.14041	0.0288809	0.932343	0.00289673	0.0234423	0.00943396	0.000894788		SERTM1	0.0691298	0.25339	0.0663064	0.360219	0.192049	0.218113	0.193589	0.182201
	ETV1	1.85875	1.18441	4.82852	7.73102	0.337154	2.99661	4.0223	0.255984		ETV1	0.771613	0.763839	0.711861	0.925302	0.774485	0.980859	0.946023	0.530714
	CARTPT	0.00387834	0.00335909	0.00812274	0.145215	0.00528967	0.0144972	0.00343053	0.0445157		CARTPT	0.0362937	0.0394394	0.0378943	0.0509481	0.0515185	0.0599083	0.0744893	0.06784
	TPH1	0.0177587	0.0107491	0.0740072	0.10066	1.50579	0.643122	0.765009	7.59906		TPH1	0.043506	0.0477648	0.0286649	0.0437559	0.0758782	0.0511004	0.0566043	0.176821
	DDC	0.016534	0.0607995	0.0117328	0.0808581	0.766121	0.695096	0.487135	1.92939		DDC	1.00729	1.40213	0.575244	1.31889	1.74416	1.75914	1.55714	1.91223
	SLC18A1	0.00163299	0	0	0	0.181234	0.112739	0.168096	1.78503		SLC18A1	0.0996451	0.117413	0.126415	0.113308	0.294715	0.227366	0.206695	0.672697
	LMX1A	0	0	0	0	2.11738	0.40731	0.631218	4.80158		LMX1A	0.737728	0.627293	0.877984	0.707961	1.87258	1.36265	1.41395	2.20184
e		Beta_humanislet	Alpha_humanislet	Delta_humanislet	PP_humanislet	Beta_scislet	Alpha_scislet	Delta_scislet	EC_scislet
	PRSS1	0.0509998	0.0423543	0.0632264	0.0570274	0.088206	0.0863083	0.0923694	0.08294
	PRSS2	0.0615018	0.0435842	0.0379349	0.0746697	0.0847406	0.0782511	0.0756979	0.0781902
	PTF1A	0.0162815	0.0323391	0.034088	0.0268802	0.0760654	0.0824621	0.0693395	0.0774299
	AFP	0.0789371	0.074062	0.0864657	0.0677045	0.124478	0.118467	0.121452	0.143267
	ALB	0.0300131	0.0295587	0.0408418	0.0297633	0.0370749	0.0406275	0.0370825	0.0397609
	FABP1	0.0166955	0.0115404	0.0294912	0.00518672	0.032271	0.0212869	0.0274739	0.0406501
	KRT4	0.0433926	0.0453605	0.0564062	0.071772	0.099932	0.117197	0.132016	0.0914194
	KRT13	0.0314506	0.0393806	0.0565062	0.0475906	0.0371492	0.0501998	0.0468387	0.0388846
	TP63	0.392615	0.383047	0.442583	0.369197	0.645164	0.775201	0.712344	0.533178
	CTSE	0.0501489	0.0352791	0.0440704	0.0620972	0.0465856	0.0383732	0.0563462	0.0474577
	VSIG2	0.0280854	0.0285911	0.0458161	0.0530189	0.0613402	0.0608753	0.0603064	0.0653772
	MUC1	0.419601	0.613094	0.552933	0.509208	0.513026	0.607377	0.569154	0.526607
	CDX2	0.0937008	0.0619861	0.137439	0.104491	0.191793	0.182827	0.21823	0.248688
	KLF5	0.341769	0.411376	0.550651	0.486328	0.564725	0.653692	0.657695	0.5487
	LYZ	0.0150756	0.0140921	0.0180399	0.0111383	0.0901925	0.0516112	0.061038	0.068613
	NEUROG3	0.0260617	0.0136686	0.0433715	0.0345223	0.198773	0.169675	0.179966	0.177861
	SOX17	0.0272125	0.0242733	0.0373823	0.0477012	0.106238	0.11371	0.116318	0.104102
	SOX9	0.189156	0.0997309	0.26454	0.110176	0.142312	0.165337	0.18769	0.198465
g	Alpha	mRNA	Motif		Delta	mRNA	Motif
	MEF2C	-0.718454	5.10201		FOXN3	-1.44212	-0.9223
	PBX3	-0.61477	-0.472617		FOXP1	-0.947355	-2.57214
	CREB1	-0.423878	1.69257		MEF2A	-0.548755	3.28102
	FEV	-0.220347	0.544052		FOXA1	-0.434767	-2.51063
	BACH2	-0.160069	39.1299		FOXA2	-0.324246	-2.7972
	ATF7	-0.0834938	1.42637		SMAD3	-0.129991	-0.172919
	SRF	-0.0338891	0.671611		HNF1A	-0.0930746	0.739082
	REL	-0.0300024	3.32034		IRF2	-0.0928782	0.841437
	MAF	0.0265129	-0.709423		INSM1	-0.0607448	-1.29411
	JUN	0.0490415	1.3285		VEZF1	-0.0431584	-0.817034
	VDR	0.174877	-0.179602		ZNF24	-0.022062	-0.650668
	CREM	0.184739	1.47579		SOX13	-0.0188077	-1.17505
	ATF3	0.221867	1.38901		PDX1	0.00488018	-0.239596
	IRF6	0.245708	-0.111744		MEF2D	0.0135303	3.66858
	EGR1	0.315367	-1.36875		NFYB	0.0267781	0.419743
	FOS	0.478437	32.1099		SOX9	0.158874	-1.49686
	FOSL2	0.498926	31.6988		RORB	0.243208	1.83477
	JUNB	0.623045	37.6216		ATF4	0.250395	1.02505
					EGR3	0.262717	-0.541701
					EGR1	0.400421	-0.901602
