# Supplementary material for: Single-nucleus multi-omics of human stem cell-derived islets identifies deficiencies in lineage specification
Source: Nat Cell Biol. 2023 May 15;25(6):904–16. doi: 10.1038/s41556-023-01150-8 (PMC10264244; doi:10.1038/s41556-023-01150-8)
Supplement: Source Data Extended Data Fig./Table 6 — Statistical source data. [file 41556_2023_1150_MOESM16_ESM.xlsx]

## Sheet: Extended Fig. 6
Panel
c
		Beta week 2	Beta week 3	Beta week 4	Beta month 6	Beta month 12	Alpha week 2	Alpha week 3	Alpha week 4	Alpha month 6	Alpha month 12	Delta week 2	Delta week 3	Delta week 4	Delta month 6	Delta month 12	EC week 2	EC week 3	EC week 4	EC month 6	EC month 12
	INS	276.634	414.209	590.214	643.194	707.277	142.184	141.426	134.664	58.243	149.109	230.455	270.844	319.532	224.451	248.75	53.9606	64.5914	78.4366	143.937	335.85
	GCG	11.0238	21.5566	42.8565	23.7596	1.10808	291.065	518.573	1026.12	149.071	47.1343	14.5492	32.2661	46.3107	43.9565	1.48557	12.6944	23.3377	49.108	51.3492	1.27104
	SST	3.87064	6.42645	8.55295	3.20216	35.2179	28.0628	20.3206	22.3148	2.51693	45.5444	353.195	595.731	1073.35	266.842	713.998	4.18745	5.31417	8.09009	2.32628	42.2808
	TPH1	1.69151	1.61128	2.21083	0.577787	0.171993	0.57051	0.520079	0.658406	0.134276	0.0747664	0.993135	0.685015	0.932143	0.16996	0.118757	7.8	7.70229	10.6201	1.20459	0.824624
d	sGSIS (Insulin µIU/million cells)		Low				High					ttest p value
	week 2		431.828	387.791	633.056	640.595	933.274	1675.99	1630.48	2311.81		0.020247
	week 3		1399.6	1233.62	1370.46	1394.34	3574.93	2206.54	3523.16	3492.22		0.00801059
	week 4		2269.38	1911.25	1888.22	1824.48	3016.54	3453.61	3828.26	5396.37		0.0464351
	Month 6		106.651	92.8005	91.5865	103.426	116.326	91.9094	105.131	101.813		0.266076
f
	mRNA	Beta week 2	Beta week 3	Beta week 4	Beta month 6	Beta month 12	Alpha week 2	Alpha week 3	Alpha week 4	Alpha month 6	Alpha month 12	Delta week 2	Delta week 3	Delta week 4	Delta month 6	Delta month 12	EC week 2	EC week 3	EC week 4	EC month 6	EC month 12
	Beta week 2	1	0.992878	0.990642	0.892436	0.851156	0.494278	0.368125	0.240621	0.434555	0.73682	0.548182	0.434198	0.315012	0.616537	0.323366	0.624949	0.614834	0.582803	0.837412	0.863548
	Beta week 3	0.992878	1	0.997489	0.909342	0.863475	0.48005	0.359183	0.235296	0.408599	0.709231	0.542012	0.430351	0.310697	0.615366	0.323041	0.556376	0.550762	0.513894	0.807619	0.855797
	Beta week 4	0.990642	0.997489	1	0.929277	0.888807	0.49437	0.374557	0.252317	0.42893	0.734838	0.550199	0.437238	0.316453	0.630362	0.331531	0.564617	0.560688	0.528709	0.832488	0.883475
	Beta month 6	0.892436	0.909342	0.929277	1	0.991444	0.44423	0.319634	0.202034	0.393121	0.759264	0.55087	0.432122	0.309364	0.658523	0.352858	0.428184	0.421174	0.393901	0.817384	0.95493
	Beta month 12	0.851156	0.863475	0.888807	0.991444	1	0.415242	0.285649	0.167573	0.370621	0.769504	0.5819	0.466517	0.348397	0.683604	0.39583	0.423913	0.414988	0.39136	0.808164	0.969635
	Alpha week 2	0.494278	0.48005	0.49437	0.44423	0.415242	1	0.974848	0.91989	0.925769	0.722276	0.422376	0.366102	0.293793	0.513371	0.249415	0.466486	0.473377	0.479934	0.694557	0.460568
	Alpha week 3	0.368125	0.359183	0.374557	0.319634	0.285649	0.974848	1	0.982902	0.911708	0.597283	0.306557	0.270207	0.214447	0.398598	0.164167	0.383727	0.400018	0.4183	0.590141	0.325848
	Alpha week 4	0.240621	0.235296	0.252317	0.202034	0.167573	0.91989	0.982902	1	0.874274	0.483812	0.206898	0.190199	0.153092	0.301383	0.104181	0.285678	0.308039	0.340512	0.484867	0.203434
	Alpha month 6	0.434555	0.408599	0.42893	0.393121	0.370621	0.925769	0.911708	0.874274	1	0.779014	0.344583	0.293532	0.229119	0.459672	0.190359	0.469261	0.488345	0.525724	0.746711	0.444583
	Alpha month 12	0.73682	0.709231	0.734838	0.759264	0.769504	0.722276	0.597283	0.483812	0.779014	1	0.662474	0.578784	0.487577	0.771674	0.494721	0.605975	0.610877	0.63164	0.944954	0.849472
	Delta week 2	0.548182	0.542012	0.550199	0.55087	0.5819	0.422376	0.306557	0.206898	0.344583	0.662474	1	0.986584	0.952739	0.968952	0.939876	0.405066	0.397527	0.371547	0.536399	0.637907
	Delta week 3	0.434198	0.430351	0.437238	0.432122	0.466517	0.366102	0.270207	0.190199	0.293532	0.578784	0.986584	1	0.988909	0.945168	0.975135	0.333074	0.330858	0.312744	0.434679	0.530045
	Delta week 4	0.315012	0.310697	0.316453	0.309364	0.348397	0.293793	0.214447	0.153092	0.229119	0.487577	0.952739	0.988909	1	0.900674	0.987479	0.259291	0.259109	0.249608	0.328222	0.419205
	Delta month 6	0.616537	0.615366	0.630362	0.658523	0.683604	0.513371	0.398598	0.301383	0.459672	0.771674	0.968952	0.945168	0.900674	1	0.911573	0.400271	0.398404	0.387801	0.655518	0.735311
	Delta month 12	0.323366	0.323041	0.331531	0.352858	0.39583	0.249415	0.164167	0.104181	0.190359	0.494721	0.939876	0.975135	0.987479	0.911573	1	0.215856	0.213237	0.208212	0.334216	0.458032
	EC week 2	0.624949	0.556376	0.564617	0.428184	0.423913	0.466486	0.383727	0.285678	0.469261	0.605975	0.405066	0.333074	0.259291	0.400271	0.215856	1	0.99119	0.970257	0.711733	0.578291
	EC week 3	0.614834	0.550762	0.560688	0.421174	0.414988	0.473377	0.400018	0.308039	0.488345	0.610877	0.397527	0.330858	0.259109	0.398404	0.213237	0.99119	1	0.986595	0.72252	0.57585
	EC week 4	0.582803	0.513894	0.528709	0.393901	0.39136	0.479934	0.4183	0.340512	0.525724	0.63164	0.371547	0.312744	0.249608	0.387801	0.208212	0.970257	0.986595	1	0.744871	0.567508
	EC month 6	0.837412	0.807619	0.832488	0.817384	0.808164	0.694557	0.590141	0.484867	0.746711	0.944954	0.536399	0.434679	0.328222	0.655518	0.334216	0.711733	0.72252	0.744871	1	0.891777
	EC month 12	0.863548	0.855797	0.883475	0.95493	0.969635	0.460568	0.325848	0.203434	0.444583	0.849472	0.637907	0.530045	0.419205	0.735311	0.458032	0.578291	0.57585	0.567508	0.891777	1
g	Promoter Accessibility	Beta week 2	Beta week 3	Beta week 4	Beta month 6	Beta month 12	Alpha week 2	Alpha week 3	Alpha week 4	Alpha month 6	Alpha month 12	Delta week 2	Delta week 3	Delta week 4	Delta month 6	Delta month 12	EC week 2	EC week 3	EC week 4	EC month 6	EC month 12
	Beta week 2	1	0.995766	0.984675	0.886293	0.902402	0.983873	0.978959	0.961918	0.820135	0.837037	0.982611	0.980442	0.963301	0.892745	0.893179	0.983833	0.975171	0.954861	0.880796	0.911636
	Beta week 3	0.995766	1	0.99391	0.908752	0.916254	0.977232	0.977365	0.965025	0.833499	0.846039	0.975401	0.979929	0.96767	0.910624	0.904851	0.980167	0.9772	0.963014	0.89702	0.922288
	Beta week 4	0.984675	0.99391	1	0.933133	0.92598	0.962622	0.967784	0.96393	0.845844	0.852707	0.960161	0.970914	0.968721	0.925413	0.908596	0.969779	0.973138	0.969562	0.911759	0.928857
	Beta month 6	0.886293	0.908752	0.933133	1	0.959843	0.860466	0.879181	0.891037	0.868862	0.867074	0.857527	0.882873	0.897574	0.948934	0.901148	0.864847	0.880849	0.894766	0.939261	0.93857
	Beta month 12	0.902402	0.916254	0.92598	0.959843	1	0.871993	0.881112	0.880252	0.830031	0.862911	0.874432	0.887118	0.889475	0.91495	0.925735	0.88093	0.887151	0.88661	0.910947	0.968691
	Alpha week 2	0.983873	0.977232	0.962622	0.860466	0.871993	1	0.994641	0.981912	0.84508	0.855231	0.987946	0.984317	0.969822	0.895467	0.892005	0.967685	0.956775	0.931812	0.880267	0.885106
	Alpha week 3	0.978959	0.977365	0.967784	0.879181	0.881112	0.994641	1	0.991834	0.87326	0.878619	0.98253	0.984976	0.975047	0.914795	0.904711	0.964012	0.958308	0.938769	0.902535	0.892259
	Alpha week 4	0.961918	0.965025	0.96393	0.891037	0.880252	0.981912	0.991834	1	0.900667	0.897246	0.965625	0.974051	0.975421	0.927489	0.906557	0.946123	0.946051	0.935623	0.919064	0.888427
	Alpha month 6	0.820135	0.833499	0.845844	0.868862	0.830031	0.84508	0.87326	0.900667	1	0.97595	0.827808	0.848255	0.865446	0.916993	0.868514	0.807394	0.820245	0.822449	0.958103	0.832919
	Alpha month 12	0.837037	0.846039	0.852707	0.867074	0.862911	0.855231	0.878619	0.897246	0.97595	1	0.843926	0.858673	0.869186	0.908851	0.890706	0.826284	0.833928	0.829698	0.950962	0.866073
	Delta week 2	0.982611	0.975401	0.960161	0.857527	0.874432	0.987946	0.98253	0.965625	0.827808	0.843926	1	0.988042	0.974082	0.891032	0.898528	0.971162	0.960586	0.935684	0.873753	0.891136
	Delta week 3	0.980442	0.979929	0.970914	0.882873	0.887118	0.984317	0.984976	0.974051	0.848255	0.858673	0.988042	1	0.984438	0.911655	0.915183	0.969601	0.964754	0.946777	0.892547	0.900883
	Delta week 4	0.963301	0.96767	0.968721	0.897574	0.889475	0.969822	0.975047	0.975421	0.865446	0.869186	0.974082	0.984438	1	0.928626	0.926532	0.952963	0.953996	0.946618	0.906107	0.902678
	Delta month 6	0.892745	0.910624	0.925413	0.948934	0.91495	0.895467	0.914795	0.927489	0.916993	0.908851	0.891032	0.911655	0.928626	1	0.939237	0.876429	0.88893	0.894894	0.949385	0.913866
	Delta month 12	0.893179	0.904851	0.908596	0.901148	0.925735	0.892005	0.904711	0.906557	0.868514	0.890706	0.898528	0.915183	0.926532	0.939237	1	0.885984	0.892964	0.890034	0.913318	0.930834
	EC week 2	0.983833	0.980167	0.969779	0.864847	0.88093	0.967685	0.964012	0.946123	0.807394	0.826284	0.971162	0.969601	0.952963	0.876429	0.885984	1	0.995609	0.980895	0.87829	0.911256
	EC week 3	0.975171	0.9772	0.973138	0.880849	0.887151	0.956775	0.958308	0.946051	0.820245	0.833928	0.960586	0.964754	0.953996	0.88893	0.892964	0.995609	1	0.992387	0.894455	0.920677
	EC week 4	0.954861	0.963014	0.969562	0.894766	0.88661	0.931812	0.938769	0.935623	0.822449	0.829698	0.935684	0.946777	0.946618	0.894894	0.890034	0.980895	0.992387	1	0.902116	0.921251
	EC month 6	0.880796	0.89702	0.911759	0.939261	0.910947	0.880267	0.902535	0.919064	0.958103	0.950962	0.873753	0.892547	0.906107	0.949385	0.913318	0.87829	0.894455	0.902116	1	0.925923
	EC month 12	0.911636	0.922288	0.928857	0.93857	0.968691	0.885106	0.892259	0.888427	0.832919	0.866073	0.891136	0.900883	0.902678	0.913866	0.930834	0.911256	0.920677	0.921251	0.925923	1
	Showing 1 to 16 of 20 entries, 20 total columns
