# Supplementary material for: Single-nucleus multi-omics of human stem cell-derived islets identifies deficiencies in lineage specification
Source: Nat Cell Biol. 2023 May 15;25(6):904–16. doi: 10.1038/s41556-023-01150-8 (PMC10264244; doi:10.1038/s41556-023-01150-8)
Supplement: Source Data Extended Data Fig./Table 7 — Statistical source data. [file 41556_2023_1150_MOESM17_ESM.xlsx]

## Sheet: Sheet1
Panel
c
	mRNA	Beta	EC	Alpha	Delta	Ductal	Acinar	Mesenchyme
	INS	916.562	130.591	156.916	145.305	150.978	167.697	90.377
	ERO1B	36.1056	1.23818	13.274	11.9024	1.86131	8.30252	2.32787
	MAFA	0.267828	0.0116518	0.0110894	0.0609756	0.00973236	0	0.0163934
	TPH1	0.404464	10.0891	0.658187	2.03659	0.922141	0.789916	0.721311
	DDC	0.629831	2.87937	0.731898	0.646341	0.418491	0.436975	0.213115
	SLC18A1	0.0870985	2.4695	0.06197	0.378049	0.16545	0.12605	0
	GCG	8.95264	11.5346	193.192	11.8415	11.9197	10.4454	6.16393
	LOXL4	0.0304845	0.0181631	0.498369	0.0609756	0.0900243	0	0
	IRX2	0.0767556	0.0390679	0.810828	0.341463	0.175182	0.0756302	0
	SST	1.04192	0.516792	0.694716	133.012	0.493917	0.453782	0.344262
	HHEX	0.00272183	0.0010281	0.00130463	0.52439	0.00729927	0.0336135	0
	LEPR	0.0849211	0.0431803	0.112198	2.5122	0.40146	0.0420168	0.606557
	KRT19	0.0860098	0.0791638	0.0841487	0.0609756	5.58637	0.361345	0.0655738
	SPP1	0.0381056	0.0027416	0.00587084	0	0.0218978	0	0
	NECTIN4	0.0016331	0.0017135	0	0	0.508516	0.0168067	0.0655738
	PRSS1	0.161132	0.215559	0.171559	0.256098	0.274939	51.6302	0.163934
	PNLIP	0.00435493	0.0017135	0.00195695	0	0.00243309	0.521008	0
	CELA3A	0.0517147	0.0702536	0.0613177	0.0609756	0.0729927	19.084	0.0163934
	VIM	0.0332063	0.0527759	0.25636	0.0121951	0.357664	0.00840336	1.13115
	SPARC	0.000544366	0.0003427	0.00130463	0	0.00729927	0	1.2459
	COL3A1	0.00816549	0.00616861	0.00456621	0	0.145985	0	8.54098
d
	Promoter Accessbility	Beta	EC	Alpha	Delta	Ductal	Acinar	Mesenchyme
	INS	0.574189	0.0220202	0.0180989	0.0925605	0.00410367	0.0657397	0.0133625
	ERO1B	1.42268	0.528754	1.12156	0.972132	0.601086	0.922113	0.805152
	MAFA	0.82273	0.503707	0.419493	0.380819	0.516053	0.728198	0.524952
	TPH1	0.0438523	0.347118	0.0593762	0.222609	0.0314996	0.0310031	0.0495725
	DDC	2.16132	3.1212	2.12689	2.14108	0.695346	1.14774	0.648717
	SLC18A1	0.116547	0.817363	0.100657	0.19963	0.143182	0.0575702	0.073892
	GCG	0.0432902	0.0418242	0.410942	0.0546006	0.0356826	0.0365809	0.150918
	LOXL4	0.272535	0.129397	0.771345	0.340565	0.502457	0.263911	0.40143
	IRX2	0.325811	0.111203	0.937705	0.88834	0.752378	0.0377838	0.423198
	SST	0.0228977	0.0106673	0.0495009	0.463061	0.0173878	0.00960455	0.0781504
	HHEX	0.156808	0.12147	0.142601	0.737111	0.211389	0.266751	0.182164
	LEPR	1.37226	1.34748	1.53857	3.44746	1.70554	1.6408	1.84904
	KRT19	0.149983	0.128614	0.229079	0.133723	0.501749	0.231264	0.0516938
	SPP1	0.0543254	0.044669	0.0491885	0.0537939	0.0251213	0.0312927	0.0481816
	NECTIN4	0.0433237	0.0654089	0.0302889	0.0833702	1.00151	0.399486	0.142684
	PRSS1	0.0178781	0.0182922	0.00769117	0.00573788	0.0347764	1.65119	0.0211731
	PNLIP	0.0200921	0.00982511	0.0107428	0.0226646	0.0158961	0.185278	0.0554429
	CELA3A	0.0340218	0.0241742	0.0488976	0.0561344	0.0276241	0.510424	0.101771
	VIM	0.075745	0.151875	0.43125	0.18414	0.465501	0.084833	0.57552
	SPARC	0.0410561	0.0350891	0.0235566	0.067973	0.102827	0.0957005	1.16575
	COL3A1	0.316666	0.097495	0.138825	0.2533	0.0982488	0.0459502	0.309914
g	Beta	Beta	Alpha	Delta	EC		Alpha	Beta	Alpha	Delta	EC		Delta	Beta	Alpha	Delta	EC		EC	Beta	Alpha	Delta	EC
	RFX1	0.283615	0.171559	0.182927	0.117889		GATA4	0.409363	0.818004	0.536585	0.238177		KLF4	0.0337507	0.134377	0.158537	0.0445511		FOSL2	0.0288514	0.257665	0.0121951	0.180946
	PDX1	0.552531	0.0339204	0.280488	0.108636		TEAD1	2.80675	3.88063	3.67073	5.40953		KLF5	0.144257	0.0489237	0.134146	0.0764222		LMX1B	0.0615133	0.183301	0.439024	0.911241
	PAX6	1.68917	1.22831	0.939024	0.625771		PKNOX1	0.369624	0.317025	0.292683	0.250857		SIX2	0.0402831	0.00587084	0.146342	0.0445511		LMX1A	0.345672	0.217221	1.19512	6.62269
	EBF1	1.26293	0.0887149	0.463415	1.45134		KLF6	0.158411	0.35486	0.304878	0.0959561		OTX2	0.00108873	0	0.134146	0.0010281		FOXA1	0.129015	0.150033	0.243902	0.286155
	PAX4	0.106696	0.00717547	0.121951	0.0154215		ARNT2	0.942297	1.43836	1.32927	2.13194		NFYB	0.130103	0.0828441	0.158537	0.129883		IRF6	0.0838323	0.168297	0.134146	0.201851
	ESRRA	0.147523	0.0606654	0.109756	0.110007		HIF1A	1.13827	0.958252	0.865854	1.28067		KLF9	0.101252	0.0893673	0.353658	0.487663		ELF4	0.123027	0.0724071	0.134146	0.171693
	PLAGL2	0.207948	0.102414	0.170732	0.124058		SRF	0.122482	0.201566	0.097561	0.109321		RREB1	1.18726	2.04697	2.5	2.23749		MNX1	0.565052	0.306588	0.439024	1.79815
	ATF4	0.519325	0.198304	0.256098	0.205278		MAF	0.276538	0.311807	0.365854	0.201508		SP3	0.749047	0.593607	0.987805	0.726525		ATF3	0.291236	0.166993	0.0731707	0.244345
	MAFG	0.199238	0.124592	0.170732	0.0771076		NFKB1	0.568862	1.13307	1.0122	1.82625		TFCP2	0.709309	0.883888	1.15854	0.895819		FEV	0.0985302	0.22244	0.121951	0.999315
	ZBTB26	0.110506	0.0645793	0.0609756	0.0819054		SP4	0.301034	0.453359	0.414634	0.495888		ZKSCAN5	0.113772	0.0711024	0.158537	0.111378		ERF	0.0587915	0.0587084	0.109756	0.104181
	Beta	Beta	Alpha	Delta	EC		Alpha	Beta	Alpha	Delta	EC		Delta	Beta	Alpha	Delta	EC		EC	Beta	Alpha	Delta	EC
	MA0509.2	136.266	0.17055	0.43629	9.09889		MA0482.2	3.11989	8.836	0.770856	0.122219		MA0039.4	0.140273	-0.0703182	0.283557	-0.0313965		MA0478.1	2880641	119636	457.081	36599270
	MA0132.2	7.3859	-0.617314	1.55279	1.47045		MA0090.3	0.784337	1.25494	0.482516	-0.184995		MA0599.1	0.191001	-0.00774269	0.382575	-0.0866082		MA0703.2	2.49255	-0.84765	2.3867	18.9818
	MA0069.1	6.62707	1.76016	0.658681	-0.179775		MA0782.2	0.333351	1.08024	0.449864	0.798643		MA1119.1	0.568749	-0.257439	4.71504	1.85734		MA0702.2	3.8162	-0.844085	1.81104	16.0649
	MA0154.4	6.41348	-0.300823	2.32882	0.457647		MA1517.1	-0.11283	0.120515	0.00913297	0.296211		MA0712.2	0.893902	0.352733	2.76023	0.873834		MA0148.4	0.0393039	0.77758	0.793321	3.588
	MA0068.2	4.89126	-0.644724	0.966946	2.08506		MA1464.1	1.18307	1.1237	0.294822	0.394393		MA0502.2	0.837593	0.599381	2.31761	0.697281		MA1509.1	0.200552	0.220958	0.303833	1.24644
	MA0592.3	2.49066	0.446935	0.861338	0.0672982		MA1106.1	0.794893	0.863451	0.33474	0.43057		MA1107.2	0.202801	0.0990517	0.459926	0.145357		MA0641.1	0.270372	-0.0186948	0.329983	0.893584
	MA1548.1	1.25035	0.164149	0.281823	0.259171		MA0083.3	0.448213	0.985286	0.572741	0.889994		MA0073.1	0.307004	0.0971047	0.80967	0.47937		MA0707.1	3.28179	-0.762132	1.89707	6.71737
	MA0833.2	2.39974	0.124813	0.584602	0.78854		MA1520.1	9.35388	4.86924	1.50098	-0.345165		MA0746.2	0.0444179	0.120576	0.16584	0.038192		MA0605.2	0.558092	0.641973	0.710797	2.71161
	MA0659.2	12.2738	7.85589	1.11296	-0.493877		MA0105.4	0.41122	0.494183	-0.00791435	0.713679		MA0145.3	0.814713	0.331423	1.15925	0.38913		MA0156.2	0.356783	0.0264874	0.469242	1.12663
	MA1579.1	1.75965	0.584553	0.613725	0.116918		MA0685.1	0.0616203	0.240723	0.387788	0.0968429		MA1652.1	0.739054	0.0567943	0.881577	0.474048		MA0760.1	0.227505	-0.0998234	0.836535	1.26523
