# Supplementary material for: Single-nucleus multi-omics of human stem cell-derived islets identifies deficiencies in lineage specification
Source: Nat Cell Biol. 2023 May 15;25(6):904–16. doi: 10.1038/s41556-023-01150-8 (PMC10264244; doi:10.1038/s41556-023-01150-8)
Supplement: Source Data Extended Data Fig./Table 8 — Statistical source data. [file 41556_2023_1150_MOESM18_ESM.xlsx]

## Sheet: Sheet1
Panel
d		Txp Beta -log10(p-value)			SC Beta -log10(p-value)
	regulation of peptide hormone secretion (GO:0090276)	3.28593		cAMP-mediated signaling (GO:0019933)	3.5892
	glucose homeostasis (GO:0042593)	3.03966		nervous system development (GO:0007399)	3.39237
	regulation of tau-protein kinase activity (GO:1902947)	2.96455		cyclic-nucleotide-mediated signaling (GO:0019935)	3.11454
	regulation of protein catabolic process (GO:0042176)	2.76481		regulation of type B pancreatic cell development (GO:2000074)	2.96455
	positive regulation of insulin receptor signaling pathway (GO:0046628)	2.72992		regulation of nucleobase-containing compound metabolic process (GO:0019219)	2.80106
	positive regulation of cellular response to insulin stimulus (GO:1900078)	2.66439		cAMP metabolic process (GO:0046058)	2.66439
	calcium ion transport (GO:0006816)	2.57491		Growth hormone synthesis, secretion and action	2.52132
	Insulin secretion	3.03966		Neuron:Spinal Cord	8.75255
	AMPK signaling pathway	2.50824		Immature neuron:Undefined	4.93562
	Beta cell:Pancreatic Islet	11.7636		Intestinal Stem cell:Intestine	3.83543
	KRAS Signaling Up	2.47836		Alpha cell:Pancreatic Islet	2.984
				Pancreatic Stem cell:Pancreas	2.78054
e	Alpha	mRNA	Motif		Delta	mRNA	Motif		EC	mRNA	Motif
	ATF3	-0.157783	-1.82893		ATF4	-0.101664	0.143403		GATA6	-0.522927	-2.25737
	ATF7	-0.174389	-0.392345		EGR1	0.356395	-0.457357		GLIS3	0.221429	-0.681878
	BACH2	-0.183082	-7.82823		EGR3	0.181069	-0.535713		HNF1B	-0.218282	3.15617
	CREB1	-0.479916	-1.33125		FOXA1	-0.142329	0.125058		HNF4A	-0.0961695	-0.673688
	CREM	-0.115449	0.0177077		FOXA2	-0.512434	0.260931		HNF4G	-0.661214	-0.76674
	EGR1	0.613905	-0.410349		FOXN3	0.234464	-0.22797		LMX1A	0.361801	3.79703
	FEV	-0.155335	-0.589262		FOXP1	-0.745458	0.179282		LMX1B	0.088384	4.74968
	FOS	0.458489	-7.51808		HNF1A	-0.0202344	4.71565		MNX1	0.234282	3.59891
	FOSL2	0.154321	-15.8099		INSM1	-0.0369147	-1.28388		NKX6-1	-0.227803	2.1358
	IRF6	0.0925915	-0.0843823		IRF2	-0.0549657	1.32785		PAX4	-0.475003	1.01784
	JUN	0.624649	-2.33091		MEF2A	0.0203063	3.49046
	JUNB	0.769696	-5.506		MEF2D	0.00117507	3.7979
	MAF	0.206385	-0.2622		NFYB	-0.0031	-0.129296
	MEF2C	-0.619023	3.9927		PDX1	-0.113541	1.18503
	PBX3	-0.391077	-0.430612		RORB	-0.124854	1.08013
	REL	0.066999	-0.382504		SMAD3	0.471065	-0.283923
	SRF	0.0445594	-0.510276		SOX13	0.127192	-1.44414
	VDR	0.0482682	-0.0191092		SOX9	0.0458983	-1.61245
					VEZF1	-0.163123	0.0650808
					ZNF24	-0.291449	-0.826882
f
	mRNA	scislet	txp	humanislet		Promoter Accessibility	scislet	txp	humanislet		mRNA	scislet	txp	humanislet		Motif	scislet	txp	humanislet
	INS	320.435	951.137	1366.6		INS	0.462154	0.503985	0.445679		RFX1	0.278252	0.286769	0.164326		MA0509.2	65.4552	61.4689	0.989372
	MAFA	0.00459921	0.266326	1.01404		MAFA	0.517999	0.708026	1.0034		MAFG	0.423127	0.197615	0.206831		MA0659.2	7.38282	3.8915	0.869172
	IAPP	1.74967	35.962	172.931		IAPP	0.156596	0.417685	0.225024		EBF1	1.05158	1.2686	0.0360531		MA0154.4	3.95974	3.10967	-0.112384
	UCN3	0.0105125	0.0533788	0.73055		UCN3	0.0617801	0.0839972	0.236337		LHX1	0.615309	0.0749574	0		MA1518.1	5.65509	10.9424	0.0406686
	PAX6	1.87287	1.70755	1.76281		PAX6	1.30123	1.70188	1.46711		PDX1	0.457293	0.55707	0.539279		MA0132.2	3.73762	21.0215	-0.00653741
	DLK1	1.02562	0.258376	1.91992		DLK1	0.163251	0.0754205	0.0934286		PAX6	1.87286	1.70755	1.76281		MA0069.1	3.63339	6.14595	0.520323
	ISL1	2.29534	1.24588	0.4926		ISL1	0.439867	0.640351	0.562064		NKX6-1	0.695466	0.735945	0.829222		MA0674.1	2.34389	15.3555	-0.187346
	CHGB	2.49869	5.84441	46.3078		CHGB	0.429397	0.586587	0.423777		ISX	0.270368	0.00454287	0.00189753		MA0654.1	1.78413	11.2911	0.15695
	CHGA	79.0237	9.97956	6.75598		CHGA	0.948161	0.473634	0.466648		PLAGL1	3.14093	3.9347	0.843643		MA0068.2	2.89686	14.7671	0.0461583
	GCG	16.1807	9.30096	20.8068		GCG	0.0496823	0.0376798	0.0406892		PAX4	0.434625	0.112436	0.00796964		MA1101.2	-0.910654	944.841	1.1842e+16
	SST	3.51117	0.88586	49.6861		SST	0.0422492	0.0196105	0.0268285		BACH2	0.745401	0.716638	0.414421		MA0089.2	-0.608153	44.0227	867452
	NKX6-1	0.695466	0.735946	0.829222		NKX6-1	0.530602	0.734141	0.676492		NFE2L1	0.634034	0.546281	1.15636		MA0736.1	1.34706	0.704056	0.342029
	SOX2	0.00065703	0.00113572	0.00113852		SOX2	0.0749186	0.027095	0.0318462		GLIS2	0.0913272	0.115275	0.111195		MA0692.1	-0.0878258	1.11574	16.4727
	CDX2	0.000985545	0.00227144	0.00265655		CDX2	0.131499	0.0842345	0.110054		TFEB	0.0781866	0.238501	0.23112		MA0664.1	0.207676	1.21091	5.08178
	LMX1A	1.59363	0.29699	0		LMX1A	1.75997	1.15728	0.693685		MLXIPL	1.32917	1.15219	1.05313		MA1521.1	8.2531	1.69925	1.61267
	TPH1	0.931997	0.302669	0.0125237		TPH1	0.0514121	0.0355594	0.041326		MAFA	0.00459921	0.266326	1.01404		MA0663.1	0.184321	1.08499	2.96982
	FEV	0.269054	0.092561	0.0413662		FEV	0.362486	0.138633	0.147515		MLX	0.128121	0.128336	0.133586		MA0737.1	1.66257	0.454678	0.419357
	SLC18A1	0.135348	0.068711	0		SLC18A1	0.265364	0.0945306	0.0827607		GLIS3	6.37319	8.19421	3.84137		MA1531.1	0.836623	0.669336	0.526581
	SOX9	0.00394218	0.0124929	0.103605		SOX9	0.123017	0.081996	0.182302		NR1D1	0.0128121	0.112436	0.163947		MA0843.1	-0.29501	1.36393	1.91897
	NEUROG3	0.00558476	0	0		NEUROG3	0.188363	0.0201554	0.021665		TEF	0.0476347	0.068711	0.179507		MA0636.1	0.222129	1.30231	2.73025
											BHLHE41	0.00722733	0.172061	0.498672		MA0670.1	-0.166859	1.80487	2.60926
											NFIA	0.143233	0.191936	0.713093		MA0639.1	-0.404375	1.30138	2.59526
											DBP	0.0111695	0.0698467	0.156357		MA0161.2	0.000415194	1.44721	4.71641
											NFIC	0.205979	0.553663	1.12182		MA0671.1	-0.177928	1.36083	3.38295
											NFIX	0.00065703	0.00340715	0.151803		MA0490.2	-0.868422	1308.35	69240650000000
											JUNB	0.232589	0.808064	0.674383		MA0491.2	-0.83935	1327.38	431613200000000
											JUND	0.273653	0.601363	0.418596
