# Supplementary material for: Single-nucleus multi-omics of human stem cell-derived islets identifies deficiencies in lineage specification
Source: Nat Cell Biol. 2023 May 15;25(6):904–16. doi: 10.1038/s41556-023-01150-8 (PMC10264244; doi:10.1038/s41556-023-01150-8)
Supplement: Source Data Extended Data Fig./Table 9 — Statistical source data. [file 41556_2023_1150_MOESM19_ESM.xlsx]

## Sheet: Sheet1
Panel
b
		Beta_vitro2wk	Beta_vitro6m	Beta_txp	Alpha_vitro2wk	Alpha_vitro6m	Alpha_txp	Delta_vitro2wk	Delta_vitro6m	Delta_txp	EC_vitro2wk	EC_vitro6m	EC_txp			Beta_vitro2wk	Beta_vitro6m	Beta_txp	Alpha_vitro2wk	Alpha_vitro6m	Alpha_txp	Delta_vitro2wk	Delta_vitro6m	Delta_txp	EC_vitro2wk	EC_vitro6m	EC_txp
	INS	277.078	585.048	934.822	140.964	58.7694	143.674	227.147	110.396	137.716	55.594	129.352	163.97		INS	0.351436	0.354866	0.448174	0.206741	0.0187261	0.0120999	0.244871	0.0952801	0.0768349	0.124952	0.0406423	0.0177104
	ERO1B	24.905	40.1259	35.986	7.69627	10.4684	11.1103	11.9825	19.0094	11.9701	2.02957	7.99251	1.37452		ERO1B	0.64422	0.929814	1.10735	0.593773	0.655162	0.793143	0.60091	0.834757	0.900457	0.429825	0.680362	0.420733
	NPTX2	0.737124	1.2053	1.89573	0.0793484	0.0744258	0.126235	0.148796	0.254717	0.19403	0.157993	0.453184	0.144963		NPTX2	0.463401	0.567529	0.836519	0.294483	0.262898	0.198123	0.318478	0.419513	0.38559	0.326881	0.392328	0.267315
	PAX6	1.64275	1.38955	1.67963	1.75144	1.14686	1.1674	0.673961	0.877358	0.880597	0.563873	0.846442	0.592489		PAX6	1.22365	1.1034	1.52154	1.19939	1.1074	1.26602	1.10659	1.07046	1.08494	0.989476	1.23001	0.977883
	MAFA	0.00327478	0.00435256	0.26094	0.000525486	0.000220848	0.0137212	0	0	0.0597015	0.00185874	0.0149813	0.011934		MAFA	0.536468	0.417591	0.629678	0.546847	0.419499	0.330259	0.541361	0.400844	0.316271	0.554701	0.360392	0.40071
	UCN3	0.00119083	0.0137831	0.0529444	0.0126117	0.0185512	0.0367728	0.00218818	0	0	0.000337952	0	0.00631801		UCN3	0.0637727	0.0840849	0.0814273	0.0680178	0.104064	0.101314	0.0538431	0.06126	0.0748395	0.0526346	0.0973239	0.045404
	G6PC2	0.120572	3.1926	8.04754	0.00525486	0.868816	2.19155	0.00656455	0.254717	0.716418	0.00506928	0.494382	0.315549		G6PC2	0.0584216	0.176909	0.378518	0.0268643	0.165079	0.234139	0.0253852	0.0510729	0.091085	0.0238774	0.106815	0.0409822
	IAPP	1.7666	72.8382	35.2204	0.244351	7.50795	3.31888	0.245077	12.0755	3.86567	0.407232	20.3521	3.51527		IAPP	0.123735	0.20492	0.36788	0.0704457	0.0409861	0.0224274	0.067745	0.0300964	0.0874319	0.0539446	0.0851802	0.0550921
	GCG	11.6642	26.3232	10.7374	303.851	145.095	164.781	13.7374	25.9528	10.2836	14.2908	49.8914	11.4956		GCG	0.0478326	0.0669489	0.0393111	0.210683	0.176121	0.270724	0.040208	0.0260741	0.0454667	0.0517804	0.112714	0.0335848
	IRX2	0.392081	0.211824	0.0837385	0.954808	0.653489	0.698683	0.704595	0.528302	0.447761	0.197533	0.340824	0.031941		IRX2	0.43005	0.361272	0.255553	0.465335	0.539422	0.647274	0.548011	0.554788	0.899053	0.3232	0.667361	0.107139
	ARX	0.0488241	0.107363	0.0334954	1.12296	0.625883	0.553238	0.234136	0.0849057	0.0298507	0.0647178	0.29588	0.021762		ARX	0.141312	0.110503	0.0769252	0.378181	0.420598	0.478607	0.217556	0.130912	0.0765472	0.142845	0.362619	0.0842437
	LOXL4	0.019351	0.184984	0.0329552	0.0882817	0.892226	0.430845	0.0350109	0.150943	0.0298507	0.00996958	0.333333	0.015444		LOXL4	0.243555	0.228196	0.215383	0.314487	0.619341	0.520935	0.320215	0.228467	0.252213	0.215714	0.370961	0.112532
	SST	3.62638	9.7432	1.349	25.9816	2.70009	0.621295	353.943	466.679	149.149	4.31497	2.98502	0.68059		SST	0.0393546	0.025897	0.0201066	0.0862468	0.0283999	0.0318655	0.184301	0.197872	0.415519	0.0260855	0.0168803	0.00887536
	HHEX	0.0154808	0.0286543	0.00432199	0.0499212	0.00662544	0.0010977	0.562363	0.462264	0.597015	0.0150389	0.0149813	0.001053		HHEX	0.193447	0.145403	0.124662	0.303575	0.169458	0.11728	0.507871	0.436963	0.681742	0.165582	0.394063	0.0842892
	LEPR	0.060137	0.241204	0.0842788	0.188649	0.144655	0.12843	0.527352	1.57547	3.0597	0.0594796	0.131086	0.04563		LEPR	1.11705	1.28327	1.07287	1.21785	1.26617	1.17609	1.27542	1.63906	3.10001	1.06291	1.27073	1.08915
	RBP4	0.0425722	0.299238	1.27931	0.0998423	0.0200972	0.0817783	0.102845	0.0943396	0.507463	0.0192633	0.0636704	0.0891541		RBP4	0.101734	0.085485	0.135672	0.105935	0.048396	0.0425516	0.10592	0.0269326	0.0542353	0.0890634	0.0619159	0.041797
	TPH1	1.8958	0.6177	0.446245	0.562796	0.137809	2.12953	0.978118	0.0471698	0.955224	7.56911	1.49064	9.46332		TPH1	0.0698017	0.0757595	0.0347601	0.0424267	0.0498824	0.0837625	0.0508927	0.0974537	0.157435	0.139536	0.192561	0.263826
	DDC	0.730277	0.763148	0.655321	0.592223	0.362412	0.899561	0.514223	0.481132	0.522388	1.81125	0.520599	2.86171		DDC	1.42826	1.53876	1.6902	1.38226	1.46745	1.71055	1.28274	1.19666	1.6799	1.64879	1.33063	2.4311
	SLC18A1	0.204823	0.0348205	0.0950837	0.136626	0.00684629	0.251372	0.179431	0.0377359	0.179104	1.63383	0.258427	2.42998		SLC18A1	0.266852	0.168966	0.0934606	0.175782	0.110246	0.129317	0.217875	0.105222	0.170942	0.555059	0.189936	0.638284
	LMX1A	2.37392	0.737758	0.386818	0.383079	0.014576	1.05928	0.739606	0.0660377	0.910448	5.25803	0.838951	6.26816		LMX1A	1.58101	1.23266	1.06922	1.13304	0.396712	0.827944	1.23894	0.864234	1.48619	1.87659	0.777955	2.9102
c
	Beta	vitro2wk	vitro6m	txp		Beta	vitro2wk	vitro6m	txp		Alpha	vitro2wk	vitro6m	txp		Alpha	vitro2wk	vitro6m	txp		Delta	vitro2wk	vitro6m	txp		Delta	vitro2wk	vitro6m	txp
	MAFG	1.15451	-0.559167	-0.595344		MA0659.2	5.74278	-0.0677052	6.24897		MEF2C	1.15076	-0.492809	-0.657948		MA0497.1	-0.155354	1.2232	8.79059		FOXP1	1.15279	-0.518955	-0.633839		MA0481.3	1.78305	-0.15029	2.86595
	LHX1	1.15379	-0.61665	-0.537137		MA1518.1	3.9114	0.11256	6.53374		BACH2	1.13691	-0.3936	-0.743311		MA1101.2	6.86257	10.5048	258419		FOXA1	1.15191	-0.645479	-0.506427		MA0148.4	2.11459	-0.0385177	4.45819
	PAX4	1.09597	-0.233125	-0.862845		MA0068.2	2.18422	-0.131782	12.2651		ATF7	1.05664	-0.125053	-0.931592		MA0834.1	1.01862	0.253287	2.81963		ATF4	1.14958	-0.480692	-0.668885		MA0833.2	0.961816	1.0711	1.08697
	PLAGL2	0.986127	-1.01332	0.0271906		MA1548.1	1.8573	0.124486	0.38246		CREB1	1.0032	-0.00642731	-0.996771		MA0018.4	1.46403	0.0538505	4.10496		FOXA2	1.11827	-0.30992	-0.808348		MA0047.3	2.17071	-0.0820517	5.06265
	PDX1	0.810438	0.307096	-1.11753		MA0132.2	3.29623	-0.226209	37.9068		FEV	0.982449	-1.01667	0.0342236		MA0156.2	0.767291	0.257487	0.16757		HNF1A	1.10887	-0.275485	-0.833381		MA0046.2	0.0619285	-0.306911	7.79831
	ISX	0.702476	0.442422	-1.1449		MA0654.1	2.16742	-0.129362	16.4291		PBX3	-0.239811	1.0981	-0.858291		MA1114.1	1.25168	-0.0120744	0.775487		IRF2	1.02953	-0.0619477	-0.967586		MA0051.1	0.650111	0.0656817	3.5586
	NKX6-1	0.534893	-1.15368	0.618791		MA0674.1	2.14906	-0.281305	15.9136		CREM	-0.484868	-0.665133	1.15		MA0609.2	1.00964	0.123081	3.07986		VEZF1	1.02516	-0.052389	-0.972776		MA1578.1	0.83469	-0.00562524	0.827868
	PAX6	0.456619	-1.1468	0.690181		MA0069.1	2.25297	0.149831	6.41433		JUNB	-0.506724	-0.645205	1.15193		MA0490.2	15.9389	9.20961	24352780		ZNF24	1.00619	-0.0124937	-0.993695		MA1124.1	1.65913	-0.051229	-0.000260184
	MLXIPL	0.180565	-1.07798	0.897415		MA0664.1	0.570452	0.259301	1.60588		REL	-0.682973	-0.464839	1.14781		MA0101.1	1.22957	0.075261	0.621867		NFYB	1.00562	-0.994286	-0.0113321		MA0502.2	0.899479	0.681254	1.2057
	GLIS2	0.0542554	-1.02602	0.971768		MA0736.1	1.38484	0.124906	0.358868		JUN	-0.762553	-0.369646	1.1322		MA0488.1	1.28831	0.193494	1.84177		INSM1	0.985167	-1.0142	0.0290329		MA0155.1	1.12207	-0.053224	0.0060636
	MLX	-0.133889	-0.926311	1.0602		MA0663.1	0.51636	0.218757	1.61676		ATF3	-0.797655	1.12188	-0.324228		MA0605.2	1.15175	0.188585	3.30743		RORB	0.662832	-1.15025	0.487418		MA1150.1	0.300869	-0.0790613	0.993568
	BACH2	-0.147103	1.0654	-0.918301		MA1101.2	4.05001	1.51727	326846		FOS	-0.819332	-0.294976	1.11431		MA0476.1	76.5306	0.857486	328725200		MEF2D	0.286247	-1.11191	0.825662		MA0773.1	-0.29556	0.105323	7.97029
	MAFA	-0.580976	-0.573716	1.15469		MA1521.1	5.88769	0.109763	2.42751		EGR1	-1.02048	0.0423124	0.978172		MA0162.4	0.917078	-0.284089	0.0869436		PDX1	0.218286	0.872826	-1.09111		MA0132.2	0.399696	-0.498893	4.25007
	NFE2L1	-0.588751	-0.565874	1.15463		MA0089.2	2.23357	0.310694	3136.4		SRF	-1.08965	0.875725	0.213927		MA0083.3	1.55487	0.642014	0.744308		SOX9	-0.29106	-0.82218	1.11324		MA0077.1	2.37645	-0.00580644	0.176421
	GLIS3	-0.661426	1.1504	-0.488974		MA0737.1	1.37168	0.404543	0.439211		FOSL2	-1.10867	0.833871	0.274797		MA0478.1	70.5096	1.75232	15508330		FOXN3	-0.781234	-0.345762	1.127		MA1489.1	1.04067	-0.0781943	1.71947
	RFX1	-0.690138	-0.456668	1.14681		MA0509.2	8.52383	0.82673	85.3904		IRF6	-1.1261	0.784245	0.341853		MA1509.1	0.844236	0.514234	0.71846		SMAD3	-0.915573	-0.151553	1.06713		MA0795.1	0.861991	0.0823562	0.646512
	NR1D1	-0.719299	-0.422627	1.14193		MA1531.1	0.990324	-0.0570855	1.09095		MAF	-1.14258	0.715791	0.42679		MA1520.1	2.52704	0.349068	1.20785		EGR1	-0.9634	-0.0695665	1.03297		MA0162.4	0.842547	-0.265361	0.0953654
	TFEB	-1.03157	0.965118	0.0664487		MA0692.1	0.345022	0.114785	1.82218		VDR	-1.15438	0.553661	0.60072		MA0693.2	0.856422	0.331774	0.698763		SOX13	-1.03884	0.0828228	0.956013		MA1120.1	2.21465	-0.0586764	0.323168
	EBF1	-1.12153	0.322788	0.798739		MA0154.4	1.72778	0.193842	2.96134												MEF2A	-1.03912	0.955654	0.0834612		MA0052.4	-0.087976	0.277172	6.48988
																					EGR3	-1.04673	0.101142	0.945585		MA0732.1	0.999024	-0.121701	0.107322
e	Motif	6 month In vitro	6 month In vivo
	JUND	0.530216	17.5624
	JUNB	0.294947	16.8699
	MEF2B	0.418032	5.87231
	MEF2D	0.376408	5.62448
	CTCF	1.81966	4.49869
	NFIX(var.2)	0.275874	4.00059
	DBP	0.454429	1.84375
	FOSL2	-0.858582	23.1123
	FOSL1::JUN	-0.544521	22.5033
	FOSL1::JUNB	-1.35299	22.2775
	FOS::JUNB	-0.636873	22.2565
	FOS::JUND	-0.992883	21.613
	FOSL2::JUN	-0.795878	21.4588
	FOSL1	-0.221748	21.2311
	FOSL2::JUND	-0.514774	21.2114
	FOS::JUN	-0.450218	21.18
	BATF::JUN	-1.9664	21.1684
	FOSL1::JUND	-0.540717	21.1281
	BATF	-1.94406	20.7964
	BATF3	-1.83722	19.1275
	FOS	-1.08328	17.7463
	FOSB::JUNB	-0.566963	17.6887
	FOSL2::JUNB	-0.994287	17.5173
	BACH2	-1.00443	15.982
	JUN::JUNB	-0.262886	15.205
	JUN(var.2)	-1.2103	15.1757
	JDP2	-1.34627	14.7832
	NFE2	-0.451151	14.536
	NFE2L1	-1.3028	9.92223
	BACH1	-1.57766	9.83927
	RFX5	-1.33682	9.55466
	RFX4	-1.39504	9.25801
	RFX2	-1.37536	8.52669
	MAF::NFE2	-1.22689	7.70471
	MEF2C	0.189667	5.63729
	MEF2A	-0.050315	5.08482
	HNF1B	-1.933	4.78196
	UNCX	-2.39217	4.69339
	HNF1A	-1.81728	4.36008
	NFIC(var.2)	0.142101	4.01934
	RFX3	-2.30412	3.72085
	NFIB	0.20447	3.61422
	MAFK	-1.32508	3.57256
	LMX1B	-2.42931	3.4481
	HOXB3	-2.14929	3.39514
	ARGFX	-2.38385	3.32245
	NFATC3	-1.52235	3.23237
	NFIC::TLX1	0.0033952	3.19934
	NFATC4	-1.48238	3.19515
	RFX1	-2.38228	3.18126
	PDX1	-2.47306	3.17888
	GBX2	-1.96101	3.11071
	VSX1	-2.54584	3.05946
	MNX1	-2.19664	3.0171
	POU6F1	-1.75139	2.97566
	ESX1	-1.99051	2.90822
	HOXC4	-2.01087	2.89448
	GSX1	-2.23496	2.87825
	POU6F2	-2.14345	2.85706
	MIXL1	-2.29161	2.81698
	NOTO	-2.06615	2.80001
	VSX2	-2.02239	2.78778
	HOXB7	-1.84579	2.77475
	HOXB6	-1.70429	2.76964
	HOXB4	-1.80451	2.71734
	HOXD4	-1.80451	2.71734
	BARX1	-1.66519	2.66341
	PRRX2	-2.25746	2.66267
	HOXD3	-1.86411	2.6607
	EMX2	-1.89225	2.65797
	HOXA6	-1.80163	2.64907
	DRGX	-1.9065	2.62682
	GSX2	-1.9065	2.62682
	MEOX2	-2.33192	2.5412
	TLX2	-1.93803	2.47926
	BARX2	-1.6949	2.46793
	ISX	-1.86316	2.46012
	LHX9	-1.86316	2.46012
	RAX2	-1.86316	2.46012
	LHX5	-2.13147	2.42519
	NKX6-1	-2.13147	2.42519
	NKX6-2	-2.13147	2.42519
	EVX1	-1.96008	2.37856
	LBX2	-1.62912	2.32897
	ZNF384	-1.08052	2.32242
	MEOX1	-2.15786	2.31664
	EVX2	-1.98101	2.31496
	GBX1	-1.83824	2.30515
	HOXA2	-1.82447	2.25566
	HOXB2	-1.82447	2.25566
	EN1	-1.64319	2.23376
	NFATC2	-1.9853	2.21813
	LBX1	-2.20199	2.19085
	HESX1	-2.04223	2.16247
	VAX1	-1.82749	2.15713
	VAX2	-1.82749	2.15713
	EMX1	-1.67254	2.15461
	EN2	-1.64315	2.12333
	PAX4	-1.87481	2.05863
	PHOX2A	-2.3145	2.00135
	ALX3	-2.40524	1.93501
	PRRX1	-1.80216	1.92442
	SHOX	-1.80216	1.92442
	PHOX2B	-2.00699	1.90055
	LHX6	-2.06938	1.89739
	PROP1	-1.95558	1.89204
	POU4F3	-2.22338	1.85192
	LMX1A	-1.9948	1.83483
	IRF7	-1.06874	1.82577
	NFIA	-0.686927	1.8176
	RAX	-2.193	1.78163
	NKX6-3	-1.98171	1.78152
	ATF4	-0.926047	1.77911
	IRF9	-0.589149	1.77821
	DLX6	-1.97332	1.77623
	NFIL3	-0.461647	1.74145
	HOXA1	-1.68759	1.71038
	HOXB5	-1.68759	1.71038
	IRF4	-0.108563	1.70059
	HOXA4	-2.04517	1.6836
	POU4F2	-2.2639	1.67424
	HOXC8	-1.39865	1.66776
	IRF8	-0.410142	1.65387
	RORC	-0.575796	1.65383
	HLF	-0.301181	1.65092
	NFIX	-0.390816	1.65022
	IRF1	-1.4982	1.62583
	FOXC2	-1.5188	1.6139
	POU4F1	-2.18112	1.5605
	STAT1::STAT2	-1.42113	1.52192
	IRF2	-1.1555	1.51805
	TEF	0.161481	1.51733
	HOXA5	-1.78849	1.49731
	HSF4	-1.56021	1.4846
	LHX2	-2.05309	1.4834
	HSF1	-1.5396	1.45229
	BSX	-1.60277	1.4475
	MSX1	-1.60277	1.4475
	MSX2	-1.60277	1.4475
	RORA	-0.563073	1.44149
	POU3F3	-2.05912	1.43851
	RORB	-0.491049	1.43163
	TFE3	-0.168252	1.40867
	ISL2	-1.94256	1.40604
	NFIC	-1.24073	1.37335
	FOXD2	-1.79533	1.36569
	GRHL1	-0.876513	1.27232
	FOXA1	-1.80129	1.24552
	FOXN3	-1.58329	1.24341
	POU1F1	-2.1029	1.24058
	FOXP2	-2.11107	1.2227
	CREB1	-1.28526	1.20136
	MITF	-0.0088893	1.19697
	PAX6	-1.50034	1.18856
	FOXF2	-1.48543	1.18718
	HSF2	-1.61452	1.17572
	ARNT2	-0.239185	1.16901
	DLX5	-1.97789	1.16334
	TFEC	-0.335314	1.14869
	POU6F1(var.2)	-2.48803	1.14031
	JDP2(var.2)	-0.86181	1.1251
	FOXC1	-1.81025	1.11801
	USF1	-0.506759	1.11002
	POU3F2	-2.09839	1.09608
	CREB3L4(var.2)	-0.304106	1.09598
	TFEB	-0.270865	1.06918
	IRF3	-1.41827	1.06915
	FOXG1	-1.94021	1.06284
	RORA(var.2)	-0.772606	1.05801
	JUN	-1.10506	1.04363
	USF2	-0.339471	1.00775
	FOSB::JUN	-0.744532	0.995609
	FOSL2::JUN(var.2)	-0.897625	0.969593
	FOXA2	-1.94083	0.961389
	JUNB(var.2)	-0.528117	0.954197
	FOSL2::JUNB(var.2)	-0.692425	0.928587
	JUN::JUNB(var.2)	-0.618827	0.927283
	CEBPG(var.2)	-0.957081	0.918731
	FOXP1	-1.96569	0.916667
	POU3F1	-2.21387	0.904903
	ATF3	-0.913482	0.901755
	FOXB1	-1.88111	0.884349
	TEAD4	-0.562382	0.881397
	FOXA3	-1.96827	0.855983
	EBF3	-0.890413	0.844413
	MAX	-0.644492	0.833512
	FOXE1	-2.04792	0.825514
	JUND(var.2)	-1.30705	0.82309
	CREM	-0.669809	0.818019
	ATF7	-0.653776	0.81786
	CREB3	-0.269759	0.810026
	BHLHE41	-0.234207	0.809776
	THRB(var.3)	-1.12297	0.805943
	FOSL2::JUND(var.2)	-0.951538	0.796484
	TFCP2	-0.767792	0.79409
	MLX	-0.315202	0.787169
	HEY2	-0.719753	0.783431
	FOSB::JUNB(var.2)	-0.78387	0.782394
	ATF2	-1.47588	0.774713
	ESRRA	-1.34601	0.771845
	VENTX	-1.32949	0.752889
	CREB3L4	-0.431706	0.733308
	MLXIPL	-0.318557	0.730588
	ESRRB	-1.18982	0.711359
	SREBF2(var.2)	-0.1812	0.70518
	HOXD9	-1.89129	0.684159
	GRHL2	-1.40822	0.683719
	HOXA7	-1.7085	0.680817
	HOXB8	-1.7085	0.680817
	HOXD8	-1.7085	0.680817
	CEBPG	-0.484721	0.67405
	PAX3(var.2)	-0.772295	0.6721
	FOXK2	-2.01875	0.659411
	NR3C1	-1.04038	0.657211
	SRY	-1.54525	0.65614
	FOSL1::JUN(var.2)	-0.703157	0.647606
	FOXK1	-1.96959	0.642908
	TEAD1	-0.538296	0.637923
	TEAD3	-0.525586	0.633488
	BHLHE40	-0.374202	0.62982
	FOS::JUN(var.2)	-0.941528	0.627391
	FOSL1::JUND(var.2)	-0.637023	0.623916
	LHX1	-2.14225	0.617231
	FOXI1	-2.08334	0.611483
	FOXL1	-2.08334	0.611483
	FOXO4	-2.08334	0.611483
	FOXO6	-2.08334	0.611483
	FOXP3	-2.08334	0.611483
	NR2F2	-1.3203	0.600388
	POU2F1	-2.06512	0.594287
	BACH2(var.2)	-0.905964	0.592024
	HES7	-0.576011	0.589979
	FOXD1	-2.02773	0.577144
	FOXO3	-2.02773	0.577144
	HEY1	-0.877413	0.573717
	MNT	-0.854078	0.572249
	CREB3L1	-0.529754	0.567849
	ATF6	-0.57559	0.562871
	SREBF1(var.2)	-0.596418	0.561796
	CEBPB	-0.372271	0.547738
	HIC2	-0.495658	0.54424
	EBF1	-1.19212	0.538258
	MYC	-0.812388	0.537412
	CEBPE	-0.38232	0.532521
	CEBPA	-1.45843	0.49328
	XBP1	-0.68068	0.488522
	MYCN	-0.681748	0.486116
	HES5	-0.706225	0.48163
	HOXA10	-2.06002	0.468676
	NR4A2	-1.33681	0.448078
	NR3C2	-1.08133	0.436853
	BARHL2	-1.41537	0.416128
	SOX15	-1.69933	0.410134
	E2F2	-0.078794	0.404219
	IRF5	-0.57864	0.38818
	TEAD2	-0.620226	0.386484
	ZBTB26	-1.59781	0.368665
	HMBOX1	-1.6497	0.340305
	MAFF	-2.85103	0.336799
	ESR1	-0.59049	0.32483
	HOXC13	-1.54996	0.318034
	DMRTC2	-1.67303	0.307339
	NR4A1	-1.63385	0.301941
	NR5A1	-1.12806	0.286649
	ZNF136	-1.3717	0.281858
	DMRTA2	-1.42795	0.26849
	MEIS2(var.2)	-2.75637	0.260989
	DUXA	-2.16481	0.252571
	HAND2	-4.00911	0.252378
	HES2	-0.894326	0.248287
	PBX2	-2.77556	0.240234
	TP73	-0.556693	0.233086
	MAX::MYC	-1.12457	0.222124
	HOXB13	-2.02152	0.212395
	E2F7	-0.895412	0.212216
	HOXC10	-1.64133	0.209841
	HOXC11	-1.26917	0.208915
	YY1	-0.734198	0.190491
	GMEB2	-0.637758	0.179401
	NEUROD1	-4.02583	0.176679
	RFX7	-1.53376	0.17346
	TP63	-0.713242	0.171334
	HOXA9	-0.640259	0.170783
	PAX9	-0.998371	0.14982
	HOXC12	-1.23237	0.139708
	HOXB9	-1.39507	0.134031
	RUNX3	-1.42916	0.133494
	HOXD11	-1.46622	0.116976
	MAFG	-2.85449	0.104431
	PITX3	-0.903541	0.103936
	POU2F2	-2.02578	0.0992463
	IRF6	-0.462765	0.0950458
	HES6	-1.07459	0.0948017
	NR1H4	-1.85181	0.0940076
	ESR2	-1.04457	0.0837382
	DUX4	-1.96808	0.0795233
	HOXC9	-1.37529	0.0787531
	RELB	-1.08004	0.0763196
	TP53	-0.760724	0.0748519
	NR1D1	-1.0778	0.0711581
	NR2F1	-1.05777	0.0709723
	NR2C2(var.2)	-1.58937	0.0701969
	SOHLH2	-1.13039	0.0680485
	HOXD10	-1.43551	0.0554778
	HOXA13	-1.62101	0.0507555
	RHOXF1	-1.0711	0.0484721
	TCF7	-1.88182	0.0386145
	TCF7L2	-2.09144	0.0291177
	CLOCK	-1.2336	0.0139119
	ZNF460	-0.886297	0.0108197
	PITX2	-0.761679	0.0100155
	RUNX2	-1.07707	0.00939118
	CEBPD	-1.58294	0.00258071
	TCF7L1	-2.04861	-0.0036393
	CDX1	-1.85428	-0.0039408
	E2F3	-0.484633	-0.005347
	NEUROG2(var.2)	-3.89964	-0.0108592
	ZNF135	-0.530358	-0.015787
	E2F4	-0.250251	-0.0226199
	ZBTB18	-2.6579	-0.0312072
	POU2F3	-2.13844	-0.0348316
	E2F8	-1.02815	-0.050544
	ZBED1	-0.541374	-0.0522475
	ATOH1(var.2)	-3.7154	-0.0545116
	CDX4	-2.01757	-0.0789386
	POU5F1	-2.07935	-0.0803171
	HOXD13	-1.43543	-0.0812016
	MGA	-1.29361	-0.0815959
	TBX15	-1.29361	-0.0815959
	POU5F1B	-2.05853	-0.0878252
	TGIF2	-1.97333	-0.0916275
	PKNOX2	-2.17309	-0.0940306
	MTF1	-1.72335	-0.0953806
	HOXD12	-1.48937	-0.0976018
	PAX5	-0.971984	-0.103345
	VEZF1	-0.995518	-0.106313
	ZBTB12	-1.20306	-0.107438
	PAX1	-1.19396	-0.108067
	SMAD5	-0.719696	-0.109392
	TBX2	-1.67118	-0.110069
	TGIF2LY	-1.78252	-0.112256
	NR1D2	-1.35741	-0.118957
	SMAD3	-0.872071	-0.12159
	ELF2	-0.260734	-0.12336
	OTX2	-1.19271	-0.12412
	NRL	-2.77108	-0.127096
	TGIF1	-2.05698	-0.127557
	OTX1	-0.594377	-0.131071
	TGIF2LX	-1.77355	-0.132464
	TBX4	-1.2037	-0.1352
	TBX5	-1.2037	-0.1352
	MYF6	-2.89827	-0.140625
	SMAD2::SMAD3::SMAD4	-1.63705	-0.151207
	POU3F4	-2.2341	-0.152749
	BARHL1	-0.742235	-0.153222
	MSC	-2.99246	-0.173701
	SREBF2	-0.934739	-0.176777
	PITX1	-0.905595	-0.180678
	EGR2	-1.31733	-0.190826
	TBX6	-1.30433	-0.191136
	KLF2	-0.637028	-0.207502
	BCL6B	-1.7532	-0.208706
	SPIC	-1.63409	-0.216705
	RARA(var.2)	-1.25608	-0.217186
	TFAP4	-2.63445	-0.220651
	NR6A1	-1.37142	-0.228214
	GFI1	-1.76533	-0.229059
	MYBL2	-0.821955	-0.233862
	ZNF740	-1.25093	-0.242499
	BCL6	-1.56961	-0.246216
	TBX3	-1.18131	-0.252594
	PPARG	-1.2847	-0.258998
	NR1I2	-1.04806	-0.260156
	GSC2	-1.19099	-0.260738
	TWIST1	-3.06725	-0.26128
	KLF4	-1.03494	-0.262696
	RARB(var.3)	-0.852822	-0.26862
	MZF1(var.2)	-1.86323	-0.269207
	KLF5	-1.02646	-0.270404
	NKX2-8	-1.71178	-0.270725
	PROX1	-1.01726	-0.271958
	HES1	-1.17646	-0.277241
	FERD3L	-2.38193	-0.278152
	ZFP42	-1.14875	-0.28007
	MYBL1	-1.12266	-0.288558
	EGR4	-1.24949	-0.292906
	PRDM4	-2.35886	-0.296329
	RXRG(var.2)	-0.944178	-0.298771
	EOMES	-1.76167	-0.301498
	SOX8	-1.69377	-0.30718
	E2F1	-0.415045	-0.308083
	NKX2-3	-1.99765	-0.309621
	DMRT3	-1.5047	-0.31666
	SOX12	-1.33775	-0.320577
	YY2	-0.465652	-0.320967
	TBX21	-1.61249	-0.32358
	DPRX	-1.51698	-0.326097
	ARNT::HIF1A	-1.05122	-0.331214
	ZFP57	-1.1646	-0.333096
	MYF5	-2.94409	-0.334632
	STAT1	-1.91017	-0.338611
	RARA	-1.17813	-0.338948
	ELK1	-0.499754	-0.340098
	STAT3	-2.11369	-0.345704
	RARG(var.3)	-0.98783	-0.353569
	SOX21	-1.83344	-0.354127
	VDR	-1.17304	-0.355062
	CTCFL	-0.783125	-0.361857
	TBX19	-1.55446	-0.3625
	ZNF143	-0.963412	-0.364412
	LEF1	-2.27361	-0.37098
	TBXT	-1.43541	-0.372388
	RARA::RXRA	-1.26338	-0.383402
	NR1I3	-1.39886	-0.384231
	ETV3	-0.552157	-0.38735
	NR1H4::RXRA	-1.64795	-0.39217
	SP9	-0.833372	-0.395692
	PPARA::RXRA	-1.7343	-0.404787
	HIF1A	-0.992424	-0.412376
	SREBF1	-1.11099	-0.418313
	BHLHA15(var.2)	-3.76957	-0.418538
	SOX18	-1.56348	-0.420874
	MSGN1	-2.09107	-0.422477
	MYB	-1.64791	-0.430924
	FOXH1	-1.75059	-0.430948
	KLF13	-0.643677	-0.432686
	RARA::RXRG	-1.225	-0.436121
	GSC	-1.19616	-0.438327
	CENPB	-0.517569	-0.442182
	KLF6	-0.46459	-0.44244
	NR2C1	-1.34552	-0.443736
	SP1	-0.481633	-0.443978
	THAP1	-1.37576	-0.452056
	SIX2	-2.31408	-0.455084
	ZNF449	-1.12921	-0.456344
	OVOL2	-0.87512	-0.461455
	ELF4	-0.31045	-0.461829
	OVOL1	-0.911504	-0.469473
	THAP11	-1.03797	-0.471675
	SP3	-0.738654	-0.473383
	FEV	-0.615426	-0.478116
	TBR1	-1.86328	-0.481218
	TBX1	-1.46916	-0.481367
	ZNF263	-1.73933	-0.484641
	EGR3	-1.48432	-0.485104
	ETS2	-0.791735	-0.489184
	ZNF148	-1.4024	-0.498496
	KLF15	-0.962268	-0.504788
	GLIS1	-1.07849	-0.508061
	SP4	-0.631021	-0.518212
	HNF4A	-1.90528	-0.522209
	GCM2	-1.14878	-0.522467
	ELK3	-0.600302	-0.522597
	OSR2	-2.13691	-0.527344
	KLF16	-1.11524	-0.527499
	RXRA::VDR	-1.43174	-0.532312
	TFAP2A(var.3)	-1.13476	-0.53442
	SP2	-1.01946	-0.535795
	GATA1	-2.0357	-0.540971
	TFAP2B(var.3)	-1.16366	-0.545428
	KLF17	-1.67761	-0.553476
	ZNF382	-1.57972	-0.553701
	HNF4G	-1.83929	-0.554966
	RXRB(var.2)	-1.08405	-0.557237
	SOX2	-1.61523	-0.558537
	GATA1::TAL1	-1.57897	-0.562252
	SOX14	-1.71185	-0.563307
	SP8	-0.960168	-0.575289
	ZSCAN29	-1.1692	-0.577283
	KLF14	-0.606042	-0.586611
	EGR1	-1.51972	-0.588575
	TFAP2C	-1.18984	-0.589612
	ZBTB7A	-0.734363	-0.594392
	NFYB	-0.938133	-0.604793
	E2F6	-1.43721	-0.606154
	SOX13	-1.66106	-0.609159
	TFAP2C(var.3)	-1.1679	-0.612216
	SIX1	-2.16658	-0.618641
	THRB(var.2)	-0.921054	-0.6187
	KLF3	-0.632146	-0.621311
	ETV5	-0.720769	-0.626983
	KLF11	-0.963955	-0.631782
	NKX2-5	-1.72024	-0.635975
	TCFL5	-1.60268	-0.637884
	TFAP2B	-1.26189	-0.639019
	ZKSCAN1	-1.08036	-0.650057
	SPDEF	-0.659369	-0.656461
	RREB1	-1.70432	-0.658154
	MXI1	-1.9187	-0.65875
	ZNF274	-1.66944	-0.658755
	ZNF341	-1.94295	-0.677445
	ZNF528	-1.85441	-0.688668
	MAZ	-1.71304	-0.690148
	FLI1	-0.939295	-0.691001
	NR2F1(var.3)	-1.44198	-0.693475
	NFKB1	-0.967123	-0.697182
	ZNF652	-2.16036	-0.704949
	KLF10	-0.872157	-0.711892
	TBX18	-1.62957	-0.713528
	GLIS3	-0.755811	-0.720634
	ASCL1	-2.6781	-0.725915
	OSR1	-1.42461	-0.72662
	ELK4	-0.704827	-0.729643
	ETV6	-0.968797	-0.733296
	NFYA	-1.2205	-0.738682
	NFYC	-1.3276	-0.744759
	ZNF354C	-2.08827	-0.748761
	ERG	-0.935616	-0.752374
	TFAP2C(var.2)	-1.41457	-0.7528
	SRF	-1.28666	-0.752887
	PBX3	-1.77435	-0.76007
	NFKB2	-1.17711	-0.762183
	TFAP2A	-1.34594	-0.76297
	NEUROG2	-3.33535	-0.768311
	ZIC5	-1.18616	-0.775722
	PAX3	-2.67129	-0.781273
	ZNF140	-1.7017	-0.786285
	ZBTB32	-1.87002	-0.78956
	KLF9	-1.51237	-0.796333
	TBX20	-1.87936	-0.799082
	NHLH1	-2.67716	-0.799729
	NR1H2::RXRA	-1.93135	-0.801576
	ETS1	-0.963222	-0.802002
	GLIS2	-1.08409	-0.811487
	RELA	-1.42576	-0.818615
	NR4A2::RXRA	-1.60113	-0.819224
	NKX2-2	-2.11055	-0.822605
	PLAG1	-1.24813	-0.825812
	NRF1	-1.23607	-0.830559
	ZNF282	-1.72427	-0.844831
	ZNF684	-1.47783	-0.85007
	SCRT1	-1.84882	-0.850454
	MYOD1	-2.62696	-0.855668
	ELF5	-0.865265	-0.856276
	NHLH2	-2.02287	-0.859352
	TFAP2E	-1.36959	-0.861595
	ZBTB14	-1.33919	-0.861785
	REL	-1.46545	-0.862152
	EWSR1-FLI1	-2.23347	-0.868547
	SNAI2	-1.69011	-0.872794
	FIGLA	-2.18242	-0.874689
	ZSCAN4	-2.81977	-0.892482
	BHLHE22(var.2)	-2.44452	-0.896022
	NR2F6(var.3)	-1.44291	-0.898212
	ERF	-1.10471	-0.900573
	GATA6	-2.09832	-0.907143
	ZNF317	-2.79748	-0.910427
	GCM1	-1.33898	-0.914951
	ZNF75D	-2.06318	-0.921707
	ZEB1	-1.42854	-0.922484
	GLI2	-1.3454	-0.924396
	ZNF410	-1.62243	-0.927615
	ZNF682	-1.12354	-0.931023
	PKNOX1	-1.94362	-0.934118
	ZBTB7C	-1.3768	-0.941819
	TCF4	-1.77992	-0.948782
	MZF1	-1.50155	-0.949689
	ZBTB7B	-1.2953	-0.951965
	ZIC4	-1.23587	-0.952197
	ASCL1(var.2)	-2.08911	-0.953233
	ZBTB33	-0.915083	-0.956812
	MYOG	-3.13831	-0.95744
	IKZF1	-2.29527	-0.958508
	ZBTB6	-1.33726	-0.960644
	TFAP2A(var.2)	-1.40704	-0.9634
	GLI3	-1.40499	-0.967661
	PRDM1	-2.60952	-0.974118
	ZIC3	-1.39274	-0.983489
	TFAP4(var.2)	-2.85539	-0.984812
	SNAI3	-1.80791	-0.997415
	ZIC1	-1.42978	-1.00318
	REST	-1.76991	-1.00407
	SPI1	-2.62676	-1.00668
	MAFA	-2.63377	-1.00686
	SOX10	-2.63178	-1.00879
	MEIS2	-2.16186	-1.01147
	TFAP2B(var.2)	-1.50851	-1.01663
	SOX9	-2.19355	-1.03377
	TFDP1	-1.19624	-1.04341
	PLAGL2	-1.34539	-1.04741
	MEIS1	-2.3278	-1.05949
	HNF4A(var.2)	-2.04416	-1.06325
	ZNF24	-2.35132	-1.09864
	RXRG	-1.85754	-1.11104
	GATA4	-2.0902	-1.11208
	RBPJ	-2.0883	-1.11446
	SCRT2	-2.17045	-1.12308
	NR2F1(var.2)	-1.75202	-1.12617
	SNAI1	-2.05638	-1.13373
	RXRB	-1.92394	-1.13797
	TCF3	-1.97542	-1.14179
	ETV2	-1.50309	-1.14379
	MEIS3	-2.01623	-1.15135
	TAL1::TCF3	-4.87789	-1.20046
	TCF12(var.2)	-2.05616	-1.20822
	ZNF16	-1.80611	-1.2223
	ETV4	-1.84129	-1.22234
	INSM1	-1.50397	-1.22311
	SPIB	-2.36137	-1.23008
	CDX2	-2.88894	-1.25054
	PPARD	-2.04695	-1.25055
	THRB	-1.85355	-1.26605
	NR2C2	-1.99706	-1.27186
	ELF1	-1.67251	-1.29269
	GATA2	-2.07568	-1.29598
	MSANTD3	-1.86652	-1.32356
	MAF	-3.08305	-1.32607
	GATA3	-2.02233	-1.33276
	SOX4	-2.64626	-1.35351
	MEIS1(var.2)	-3.70298	-1.39548
	GABPA	-2.00899	-1.42552
	GATA5	-1.99795	-1.43567
	ELF3	-1.9276	-1.44531
	HINFP	-1.58181	-1.45233
	ETV1	-2.06259	-1.47479
	ZKSCAN5	-2.41029	-1.48632
	EHF	-1.94503	-1.48998
	ATOH7	-4.19112	-1.50685
	PAX7	-3.15718	-1.66415
	TCF21(var.2)	-3.08801	-1.7636
	BHLHE22	-3.35378	-1.95865
	OLIG2	-3.41581	-2.10112
	OLIG3	-3.51457	-2.19046
	NEUROD2	-3.49477	-2.23762
	NEUROG1	-3.50402	-2.24819
	OLIG1	-3.52946	-2.3239
	BHLHE23	-3.57825	-2.49718
	PBX1	-3.24926	-2.78244
	CUX1	-5.73743	-6.17197
	CUX2	-6.96756	-7.47467
	ONECUT3	-7.82257	-7.76334
	ONECUT2	-8.92514	-9.3371
	ONECUT1	-9.27773	-9.4378
