# Supplementary material for: Single-nucleus multi-omics of human stem cell-derived islets identifies deficiencies in lineage specification
Source: Nat Cell Biol. 2023 May 15;25(6):904–16. doi: 10.1038/s41556-023-01150-8 (PMC10264244; doi:10.1038/s41556-023-01150-8)
Supplement: Source Data Extended Data Fig./Table 10 — Statistical source data. [file 41556_2023_1150_MOESM20_ESM.xlsx]

## Sheet: Extended Fig. 10
Panel
c	qPCR - shRNA 1	Control				ARID1B shRNA					ttest p value
	ARID1B	1.04898	1.18253	0.945988	0.822505	0.528472	0.449555	0.456464	0.417482		0.000529668
	INS	0.865578	1.21517	1.00465	0.914597	1.91617	1.47739	1.70923	1.60498		0.00137285
	ISL1	1.06162	0.747008	1.15173	1.03964	1.3318	1.15529	1.48016	1.43058		0.0215512
	DLK1	1.06775	1.00538	0.994044	0.932831	2.5631	2.31104	2.94869	2.3682		4.27183e-05
	NKX6-1	0.927324	1.14372	0.888648	1.04031	1.57694	1.3156	1.40021	1.49073		0.00148286
	IAPP	0.971844	1.1919	0.957816	0.878442	8.83401	7.40469	9.32634	7.88262		3.02197e-06
	G6PC2	0.971837	0.978388	0.996044	1.05373	1.5044	1.37382	1.62061	1.39752		0.00020784
	qPCR - shRNA 2	Control				ARID1B shRNA					ttest p value
	ARID1B	0.695	1.238	1.068		0.395	0.377	0.357			0.0178087
	INS	1.177	1.014	0.809		3.143	3.091	2.282			0.00352014
	IAPP	0.929	1.135	0.936		4.561	4.574	4.848			5.88399e-06
	DLK1	0.654	1.12	1.226		2.739	1.498	2.216			0.0452334
	G6PC2	0.924129	1.03408	1.04179		2.85245	4.00309	4.60708			0.00544756
e	flow	Control				ARID1B shRNA					ttest p value
	C-pep/NKX6-1 +/+	44.7	44.5	43.4	45.4	49.3	49.2	52.2	50		0.000426462
f	Hormone Content	Control				ARID1B shRNA					ttest p value
	Glucagon (pg/million cells)	354667	351611	213833	304389	160507	217270	201570	187077		0.0169727
	Somatostatin (pg/million cells)	60021.8	50349.1	39610.4	50680.7	53800.5	61018.9	59590	67026.4		0.0865118
g	High Glucose Insulin secretion (µIU/million cells)	Control				ARID1B shRNA					ttest p value
	High Glucose (2mM)	3564.92	4814.78	5116.83	5538.3	5753.75	4477.24	5431.49	5949.18		0.274436
	KCL	18861.8	22588.3	18429.9	16247.3	24523.8	32662	35366.3	29752		0.00494269
	Exendin 4	7754.39	6416.25	7821.96	6338.2	24469.8	16000.4	12081.2	10278.2		0.0350775
	IBMX	11361.2	17676	23010.2	16070.8	11042.9	12924	14783.7	30935.6		0.941936
	Tolbutamide	18843.6	6369.49	7062.62	16860.7	10303.8	8202.44	8361.7	10976.9		0.427381
